# Supplementary material for: Arabidopsis thaliana exhibits wide within‐species variation in tolerance to boron limitation and root and shoot trait resilience associate with a pleiotropic locus
Source: New Phytol. 2025 Sep 15;248(5):2444–65. doi: 10.1111/nph.70570 (PMC12589721; doi:10.1111/nph.70570)
Supplement: Supplementary file 2 — Table S1 Accessions used in Arabidopsis root and shoot experiments, sampling location, clustering based on k‐means analysis and analysis of phylogenetic relationships, and mean trait data for all phenes on all measurement days. Table S2 Relative SD of trait data for all measurement days from the Arabidopsis automated phenotyping experiment. Table S3 Description of parameters measured within the Arabidopsis automated phenotyping experiment. Table S4 Randomised block design used for carriers in the Arabidopsis automated plant phenotyping system. ‘XXX’ refers to accessions that were removed from subsequent analysis due to poor germination or missing data. Table S5 RT‐qPCR primer sequences. Table S6 Results of the genetic association analyses. Please note: Wiley is not responsible for the content or functionality of any Supporting Information supplied by the authors. Any queries (other than missing material) should be directed to the New Phytologist Central Office. [file NPH-248-2444-s001.xlsx]

## Sheet: Meta-data
	New Phytologist Supporting Information
	Article title: Arabidopsis thaliana exhibits wide within-species variation in tolerance to boron limitation and root and shoot trait resilience associate with a pleiotropic locus
	Authors: Thomas D. Alcock, Manuela Désirée Bienert, Astrid Junker, Rhonda C. Meyer, Henning Tschiersch, Sreelekha Kudamala, Nicolaus von Wirén, Thomas Altmann, Gerd Patrick Bienert
	Article acceptance date: 27 August 2025

## Sheet: Table S1
Table S1: Accessions used in Arabidopsis root and shoot experiments, sampling location, clustering based on k-means analysis and analysis of phylogenetic relationships, and mean trait data for all phenes on all measurement days. For a description of traits measured in the automatic phenotyping experiment, see Table S3.
							Data type:	Automatic phenotyping	Agar plate phenotyping	Biomass accumulation	Biomass accumulation	Biomass accumulation	Biomass accumulation	Automatic phenotyping	Automatic phenotyping	Automatic phenotyping	Automatic phenotyping	Automatic phenotyping	Automatic phenotyping	Automatic phenotyping	Automatic phenotyping	Automatic phenotyping	Automatic phenotyping	Automatic phenotyping	Automatic phenotyping	Automatic phenotyping	Automatic phenotyping	Automatic phenotyping	Automatic phenotyping	Automatic phenotyping	Automatic phenotyping	Automatic phenotyping	Automatic phenotyping	Automatic phenotyping	Automatic phenotyping	Automatic phenotyping	Automatic phenotyping	Automatic phenotyping	Automatic phenotyping	Automatic phenotyping	Automatic phenotyping	Automatic phenotyping	Automatic phenotyping	Automatic phenotyping	Automatic phenotyping	Automatic phenotyping	Automatic phenotyping	Automatic phenotyping	Automatic phenotyping
							Phene:	BEIshoot	BEIroot	shoot fresh weight	shoot fresh weight	shoot dry weight	shoot dry weight	area (geometry trait based on fluorescence top view) [px^2]	area (geometry trait based on fluorescence top view) [px^2]	area (geometry trait based on fluorescence top view) [px^2]	area (geometry trait based on fluorescence top view) [px^2]	area (geometry trait based on fluorescence top view) [px^2]	area (geometry trait based on fluorescence top view) [px^2]	area (geometry trait based on fluorescence top view) [px^2]	area (geometry trait based on fluorescence top view) [px^2]	area (geometry trait based on fluorescence top view) [px^2]	area (geometry trait based on fluorescence top view) [px^2]	area (geometry trait based on fluorescence top view) [px^2]	area (geometry trait based on fluorescence top view) [px^2]	area (geometry trait based on fluorescence top view) [px^2]	area (geometry trait based on fluorescence top view) [px^2]	area (geometry trait based on visible-light top view) [px^2]	area (geometry trait based on visible-light top view) [px^2]	area (geometry trait based on visible-light top view) [px^2]	area (geometry trait based on visible-light top view) [px^2]	area (geometry trait based on visible-light top view) [px^2]	area (geometry trait based on visible-light top view) [px^2]	area (geometry trait based on visible-light top view) [px^2]	area (geometry trait based on visible-light top view) [px^2]	area (geometry trait based on visible-light top view) [px^2]	area (geometry trait based on visible-light top view) [px^2]	area (geometry trait based on visible-light top view) [px^2]	area (geometry trait based on visible-light top view) [px^2]	area (geometry trait based on visible-light top view) [px^2]	area (geometry trait based on visible-light top view) [px^2]	border length (geometry trait based on fluorescence top view) [px]	border length (geometry trait based on fluorescence top view) [px]	border length (geometry trait based on fluorescence top view) [px]	border length (geometry trait based on fluorescence top view) [px]	border length (geometry trait based on fluorescence top view) [px]	border length (geometry trait based on fluorescence top view) [px]	border length (geometry trait based on fluorescence top view) [px]	border length (geometry trait based on fluorescence top view) [px]
							Day:			day 20	day 20	day 20	day 20	day 9	day 9	day 10	day 10	day 12	day 12	day 13	day 13	day 14	day 14	day 15	day 15	day 16	day 16	day 9	day 9	day 10	day 10	day 12	day 12	day 13	day 13	day 14	day 14	day 15	day 15	day 16	day 16	day 9	day 9	day 10	day 10	day 12	day 12	day 13	day 13
							B treatment:			-B	+B	-B	+B	-B	+B	-B	+B	-B	+B	-B	+B	-B	+B	-B	+B	-B	+B	-B	+B	-B	+B	-B	+B	-B	+B	-B	+B	-B	+B	-B	+B	-B	+B	-B	+B	-B	+B	-B	+B
Accession	Stock number	Country	Latitude	Longitude	Altitude	k-cluster	Phylogenetic clade	BEIshoot	BEIroot	MB FW (mg)	PB FW (mg)	MB DW (mg)	PB DW (mg)	M005 - 275 area - day 9	P005 - 275 area - day 9	M059 - 329 area - day 10	P059 - 329 area - day 10	M113 - 491 area - day 12.2	P113 - 491 area - day 12.2	M167 - 545 area - day 13	P167 - 545 area - day 13	M221 - 599 area - day 14	P221 - 599 area - day 14	M275 - 653 area - day 15	P275 - 653 area - day 15	M329 - 707 area - day 16	P329 - 707 area - day 16	M006 - 276 area - day 9	P006 - 276 area - day 9	M060 - 330 area - day 10	P060 - 330 area - day 10	M114 - 492 area - day 12.2	P114 - 492 area - day 12.2	M168 - 546 area - day 13	P168 - 546 area - day 13	M222 - 600 area - day 14	P222 - 600 area - day 14	M276 - 654 area - day 15	P276 - 654 area - day 15	M330 - 708 area - day 16	P330 - 708 area - day 16	M007 - 277 border length - day 9	P007 - 277 border length - day 9	M061 - 331 border length - day 10	P061 - 331 border length - day 10	M115 - 493 border length - day 12.2	P115 - 493 border length - day 12.2	M169 - 547 border length - day 13	P169 - 547 border length - day 13
11PNA4	CS76084	United States of America	42.0945	-86.3253	100-200		4	0.294075	0.356247	103.114	228.407	7.90222	14.7467	1831.67	2111.75	2758.92	3195.33	5515.92	6645.25	6532.08	7382.67	8305.92	10785.9	10772.2	16336.1	15298.6	23485.8	2785.25	3370.08	4272.83	5147.67	9340	11832.5	11412.9	13432.3	14148	20023.8	18852.7	30729.4	27293.8	44910	244.083	239.333	372.917	363.917	548.583	551.333	602.667	589.083
328PNA	CS76085	United States of America	42.0945	-86.3253	100-200	7	4	0.11938	0.457065	53.7556	223.544	3.56111	14.0622	1395.6	1694.33	2061.4	2656.58	4373.5	6780.25	4996.6	7540.58	6635.4	10948.4	8115.1	15316.2	10762.2	21678.5	1985.8	2751.67	2937.3	4239.08	6463.4	11121.1	7759.2	13095.1	10138.6	19471.7	12641.7	28466	17089.4	40787.9	243.5	224.167	292.4	290.167	498.8	568	554	633.667
Ak-1		Germany	48.0683	7.62551	200-300	11	3	0.248618	0.261768	108.009	245.649	8.31444	17.58	1578.18	1938.92	2350.09	3140.08	5235.18	6923.25	6358.55	8751.42	8555.09	12893.8	10873.2	17970.6	15106.4	26716	2576.73	3185.75	3899.18	5256.92	8877.82	12517.8	11580.1	16294.1	15659.3	24308.7	20261.3	34532.2	28490	51995.5	229.455	226.417	292.455	346	481.909	569.75	556.545	639.167
Akita	252AV	Japan	39.43	140.06	1-100	6	8	0.0601316	0.25875	50.3022	235.826	3.75889	15.27	1531.33	1787.09	2101.33	2828.82	3984.92	6865.27	4447.5	8887.64	5375.5	12678.5	6183.75	17942.3	7705.5	27333.5	2149.08	2787.91	3115.75	4513.18	5846.83	11701.5	6721.42	15945.7	7447.92	22919.8	8045.33	33219.2	10386.3	51556	203.5	223.636	235.833	295.273	384.083	523.273	411.167	596.091
Alc-0	CS76088	Spain	40.31	-3.22	500-600	9	3	0.032858	0.330143	22.78	173.708	1.47222	10.9567	906.273	1558.33	1242.82	2490.42	2384	5768.5	2677.91	6189.25	3289.36	9389	3896.36	14588.2	4864.73	19415.7	1330.73	2535.83	1869.64	4118.08	3748.55	9789.25	4401.55	10962.8	5265.36	17122.9	6234.18	26616.5	7825.36	36151.8	202.455	210	220.636	281.667	330.364	512.75	381.364	534.917
An1	CS76091	Belgium	51.2167	4.4	1-100	10	1	0.0975012	0.244235	42.2	156.2	3.55444	11.5611	1226.7	1447.75	1763.3	2186.25	3511.1	5312.83	3910.7	6676	4965	9765.83	5741.1	13222.8	7305.2	20242	1807.5	2322.58	2773.6	3563.67	5899.3	9040.75	6812.3	12036.9	8564.8	17934.7	9974.5	24739.9	12892.3	38294.2	217.6	227.833	253.3	278.917	447.4	482.5	488.3	584.583
Ang-0	CS28018	Belgium	50.3	5.3	50-100	7	3	0.0861727	0.448049	35.4344	150.376	2.47667	10.02	1052.42	1393.75	1499.83	2093.42	2985.17	4769.17	3465.58	6098	4410.42	8992.08	5249.42	12878.2	6830.33	18677.6	1512.58	2186.75	2238.25	3328.67	4687.42	8081.83	5826.67	10936.4	7316.67	16301.6	8751.92	23923.6	11699.8	35670.2	219.917	224.583	242.083	278.667	377.583	451.833	444.083	548.25
Ang-1	N951	Belgium	50.3	5.3	50-100	5	5	0.0808457	0.18644	59.5811	223.721	4.37889	15.2433	1276.42	2057.92	1817.33	3125.75	3560.67	7354.58	4348.83	9746.83	5651.67	14037.8	6755.33	19168.3	8790.25	28956.5	1980.75	3357.33	2894.67	5282.67	6053.17	13300.2	7673.83	18246.9	9969.33	26767.3	12217.1	37444.2	16061.6	57084	225.5	236.583	266.833	326.75	428.417	558.75	474.25	687.917
Ann-1	CS28049	France	45.9	6.13028	400-500	11	3	0.259399	0.401617	113.672	249.237	8.35111	16.6978	1597.17	1746.82	2248.25	2588.64	4958.42	6248.64	6188.42	8106.64	8654.17	12265.5	10947	17571.9	15255.8	26823	2525.25	3007.64	3594.67	4524.27	8556.67	11190	11197.7	15429.6	15818.1	23526.6	20466.2	34647.5	28891.5	53366.5	269.667	268.091	302	316.545	503.583	560.182	569.75	669
Arby-1	CS28051	Sweden	59.4308	16.7999	1-100	11	10	0.100159	0.149867	61.8789	216.533	4.53111	15.7	1434	1944.25	2009.25	3007.17	3918.08	6174.92	4665.25	8833.67	5876.33	12675.4	7092.17	17782.2	9474.42	27032.2	2041.75	3081.42	3029	4963.67	6255.75	10892.5	7756.33	16427.1	9780	24088.2	12117.1	34437	16662.3	53076.6	223.417	250.083	259.083	312.583	392.75	475	424.667	611.083
Ba1-2	CS76093	Sweden	56.4	12.9	1-100	5	2	0.0748213	0.239086	51.9122	230.769	3.39778	16.2944	1189.25	1888	1830.42	2989.5	3906.17	6748.33	4753.83	8938.83	6039.5	13373.4	7299.92	18931.3	9603.67	28873.8	1769	3172.42	2949.17	5175.92	6720.17	12292.7	8378.25	16923	10516.4	25732.8	12799.9	36763.8	17292.2	56988.6	204.833	241.167	251.667	311	424.583	531.333	478.333	613.75
Bay-0	CS76094	Germany	49	11	300-400	5	8	0.0310564	0.271801	38.4667	338.911	2.89778	22.2378	1280.33	2265.58	1832.44	3560.67	3547.22	8297.5	4171.22	10367	5334.56	14664.2	6388.56	21436.1	8230.22	30078.7	1892	3854.33	2744.44	6167.92	5891.44	15152.2	7267.44	19577.1	9266.33	28149.6	11313.9	43068.4	14813.6	60370.2	222.111	257.25	265.667	349.833	423.111	601.833	468.333	729.917
Bg-2	CS76096	United States of America	47.6479	-122.305	150	2	5	0.0506608	0.2896	34.2444	201.554	2.79111	13.8178	1248.83	1590	1702.75	2329.25	3015.92	5487.25	3543.75	7013.25	4422.33	10092.8	5110.67	13765.6	6471.67	21704.1	1737.25	2598.25	2491.17	3840.75	4757.42	9844.67	5852.83	13194.6	7160.67	19280.1	8428.25	26948.8	10968.6	43085.4	220.5	224.667	262.667	282.583	377.25	459.917	402.667	534.25
Bl-1	N968	Italy	44.5041	11.3396	100-200	1	7	0.464701	0.462154	152.781	242.367	12.0589	17.6767	1571.11	2022.91	2305.5	3117.73	5256.3	6645.36	6458.8	8225.45	9130.7	11897.2	12385.3	16953	18219.4	24714.8	2388.78	3066.91	3642.9	4993.09	8826.1	11622.1	11685.5	15113.8	16817.9	22376.1	23296.1	32507.3	35187.7	47625.3	220.222	253.818	277.2	338.727	457.1	518	533	580.909
Bla-1	CS76097	Spain	41.6833	2.8	1-100	11	3	0.168964	0.31601	67.7322	189.746	5.12556	14.0167	1508.58	1893.75	2165.33	2879.67	4021.58	6000.92	4954.58	7551.33	6618.83	11472	8185.08	16096.4	10655.6	22511.6	2389.67	3186.75	3458.42	4889.5	6539.25	10389.2	8579.5	13855.3	11497.2	21097.1	14438.1	30506.2	18976.9	42982.7	235.75	245.917	303.833	315	449.583	529.167	530.333	618.75
Blh-1	CS76098	Czech Republic	48	19	170	6	2	0.197532	0.180888	77.8378	196.388	6.17778	14.1522	1235.67	1664.75	1814.67	2589.92	4034.5	6001.92	5147.75	7822	6977.83	11423.8	8690.83	16120.8	12101.7	24282	1988.42	2817.42	3036.25	4481.67	7062.08	10790	9332	14663.8	12716.1	21828.1	16137.8	31703.8	22754.5	48260.7	212	227.333	259.5	315	429.75	498.083	487.333	594.25
Boot-1	CS28091	United Kingdom	54.4	-3.2667	1-100	3	5	0.134671	0.53852	82.6278	245.2	5.89111	15.3456	1131.67	2170.08	1694.67	3266	3651.75	7206.67	4595.67	9366.83	6274.58	14188.1	8048.67	19762	11814.5	29562.8	1810.67	3548.17	2747.92	5348.83	6156.58	12966.2	8043.83	17549.3	11149.2	27021.8	14792.4	38659.7	22030.4	58400.2	242.083	270.167	278.083	368.333	439	551.583	485.583	656.417
Bor-1	CS76099	Czech Republic	49.4013	16.2326	500-600	11	8	0.282359	0.377159	82.96	176.734	5.90444	11.4911	1205.82	1592.92	1719.73	2360.17	3775.91	5323.33	4704.55	6839	6330	9606.27	8096.91	13003.4	11531.7	19170.8	1832.27	2748.33	2794.09	4169.92	6346.36	9546.33	8272.73	12784.9	11224.3	18284	14875.5	25420.6	21372.8	37751.9	219.455	219.167	249.545	259	424.273	459	472.455	545.182
Bor-4	CS76100	Czech Republic	49.4013	16.2326	500-600	6	8	0.26312	0.423314	83.875	193.833	5.8525	13.0889	1209.62	1489.82	1770.25	2143.55	3969.25	4878.18	5063.75	6513.82	6761.38	9494.64	8679.62	13096.6	11954	19659.1	1817.38	2305.73	2811.62	3503.82	6572.38	8572.55	8707.12	11704.9	11266.4	17433.8	14428	24608.5	20522	37797	209.125	202.818	236.5	237.727	385.125	410.364	448	498.545
Br-0	N994	Czech Republic	49.2	16.6166	200-300	11	3	0.0844503	0.142823	63.85	281.322	5.51125	18.9378	2302.92	2909.42	3311.58	4413.33	6029.5	8605.83	7257.5	12279.7	9059.42	17114.8	10515.3	23908.1	13330.2	35825.4	3366.17	4753.42	5136.58	7501.75	10024.7	15423.6	12413.2	22830.8	15228.2	32496.7	17583.8	46132.7	22631.3	69755.5	269.833	281.083	353.083	394.333	496.417	602.333	566.917	768.583
Bs-1	N997	Switzerland	47.5	7.5	300-400	1	3	0.450167	0.233421	113.424	188.401	8.52889	12.73	1794.67	1751.73	2594.5	2659.64	5414.33	5780.27	6588.92	7232.64	8794.67	10468.3	11307.9	14280.2	15868.3	21221.7	2644.08	2788.36	4008.75	4280.36	9196.08	9868.09	11587.1	13200.6	15103.5	19307	19709	27269.9	28733	40984.2	260	233.818	357.083	317	535.083	505.545	587	576
Bu-0	CS76103	Germany	50.5	9.5	200-300	11	2	0.323375	0.148883	94.27	166.177	6.12333	10.4922	1213.83	1592.92	1683.42	2282.92	3279.42	4681.08	4252.83	6281.58	5885.5	9150	7749.08	12653.2	10807.1	18958.6	1742.25	2532.25	2682.42	3923.5	5533.67	8308.25	7510.5	11597.6	10452.4	17263.2	14002.4	24372.1	19912.3	37023.8	207.083	217.667	231.417	254.167	358.333	397.167	452.25	500.333
Bur-0	CS76105	Ireland	54.1	-6.2	1-100	6	6	0.386852	0.282628	100.602	159.574	7.13444	11.0289	1580.25	1860.67	2159.83	2747.67	4218	5531.08	5221.67	7167.25	6856.92	10108.8	9321.18	13559.9	11943.8	19464.3	2426.5	2956.92	3490.67	4528.92	6928.75	9648.92	8954.83	13069.1	11931.8	18702.4	16731	25584.1	21909.6	37625.6	214.583	223.5	252.25	296.917	424.083	493	489.833	576.917
C24	CS76106	Portugal	40.2077	-8.42639	1-100	10	3	0.0854469	0.334619	48.7811	197.982	3.35222	13.0756	1311.58	2070.67	1877.08	3080.75	3625.08	7076.33	4444.75	9111.42	5780.58	12968	7097.67	17688.2	9083.42	26192.6	1985.92	3280.58	2954.25	5004.75	6021.92	12378.1	7891.67	16625	10121.8	24033.4	12454.2	33517.2	16359.6	50446.8	214.667	240.75	250.5	319.75	436.75	572.25	477.25	657.75
Ca-0	CS28128	Germany	50.2981	8.26607	300-400	1	1	0.626768	0.431898	175.033	206.8	12.4067	14.7211	1583.58	1700.89	2292.25	2487.78	5152.75	5978	6507.08	7558.44	9051	10810.7	11453.2	14686.6	16124.4	21774.4	2544.33	2742.78	3895.42	4285.22	9257.83	10899.8	12164.4	14323	17089.8	20656.2	22234.6	28895.1	31484.9	43075.7	238	227.111	288.917	275.556	482.75	484.333	559.417	576.778
Cal-0	N1063	United Kingdom	53.2699	-1.64293	100-200	1	11	0.706324	0.272922	208.8	266.59	13.9522	17.78	2209.64	2049.58	2956.1	2928.67	6546.2	6885.67	8327.7	8832.92	11630.9	12920.7	15521.1	17447.4	23000.7	25504.9	3640.82	3391	5617.27	5024.67	12037.2	12532.4	15843.3	16593.7	22463.1	24448.3	30882.6	33983.8	46222.3	50654.1	246.182	241.417	308.818	290.917	543.182	518.5	639.636	639.917
CAM-16	CS76107	France	48.2667	-4.58333	1-100	11	5	0.385315	0.280989	110.258	182.048	7.53778	11.8533	1525.5	1603.42	2236.42	2476.08	4462.33	5837.58	5406.58	7161.5	7222.92	10510.9	9471.25	14257.6	13924.4	21886.9	2312.75	2653.75	3552.25	4103	7610.58	9818.17	9692.83	13246.8	13036.8	19646.2	17785.9	27402.8	26748.8	42817.4	227.417	226.75	310.833	299.833	437.583	511.333	472.583	580.667
Can-0	N1064	Spain	29.2144	-13.4811	1260	6	6	0.317543	0.289711	114.201	225.251	8.42111	14.6544	1664.67	2261.45	2582.33	3528.55	4687.92	5915	6451.83	8919.91	8694.42	12951.1	11801.1	18443.4	17406.8	27791.9	2799.17	3856.09	4441.25	6137.82	8431.42	10803.7	12139.7	16922.1	16698.3	25095.8	23244.8	36404.5	34381.5	55353.1	221.167	235.182	300.25	324.909	442.667	471.545	503.25	604.636
Cen-0	CS76110	France	49	0.5	1-100	7	5	0.178868	0.291529	62.2725	178.46	4.645	12.4689	1379.11	1595.5	1990.33	2412.83	4284.33	5940.5	5175.22	7817.17	6822	11185.2	8456.44	15087.8	11636.2	22700.5	1925.78	2467.42	2934.22	3911.83	6848.56	10215.2	8744.78	14093.8	11409	20619	14299.8	28448.9	20301.3	43816.2	225.889	226.75	293	290.083	476.333	526.167	536	646.917
Cha-0	CS28133	Switzerland	46.0333	7.1167	650	1	6	0.792991	0.550442	148.921	183.301	11.5478	13.6689	1962.09	2098.75	2893.73	3078.33	6974	6750	9082.18	8790	12772.2	12941	16931	17719.8	25524.9	26150.9	3401.64	3605.42	5208.91	5530.67	13121.5	12579.5	17507.2	17013.5	25007.6	25478.5	33960.5	35737.8	51739.9	53175.6	242.455	246.333	297.273	304.583	518.545	507.083	596.545	587.583
Chat-1	CS28135	France	48.0717	1.33867	100-200	4	5	0.379938	0.221624	82.6011	145.158	5.79667	10.2578	1110	1232.08	1654.5	1860.67	3757.9	4315.25	4653.8	5570.17	6274	8400.17	7884.2	11730.2	11495.3	17216.8	1763.5	2002.17	2653	3042.75	6266.5	7414	8005.4	9930.33	10699.3	15208.9	13937	21963.4	20467	32396.8	222.5	227.75	280.2	265.833	467	465.75	519	534
Chi-0	N1073	Russian Federation	53.7502	34.7361	100-200	11	11	0.117723	0.313529	102.45	323.861	6.92222	21.9633	1277.27	2502.25	1907	3829.25	4292.64	8993.08	5190.91	12211.3	7220.91	17810.8	9288.82	24776.1	13622.6	36606.1	2002.55	4242.92	3091.45	6723.67	7351.55	16784.2	9333.55	23559.9	13039.7	35113	17466.1	50185.7	26156.7	75475	219	268.909	256.727	362.167	417.727	605.917	475.364	742.917
CIBC-17	CS76111	United Kingdom	51.4083	-0.6383	1-100	5	2	0.0800196	0.113873	65.7278	273.714	4.46111	18.6378	1314.25	2104.42	1842.75	3270.42	3794.83	7284.67	4568.83	9778	6068	14502.8	7421.25	20148.9	10283.8	30860.8	2068.83	3571.33	2972.83	5653.67	6480.67	13649.8	8190.33	18836.8	10734.7	28318.5	13500.1	40296.5	18659.3	62121.9	231.667	256.5	265.25	359.583	414.25	559.917	435.417	645.083
Cnt-1	CS28160	United Kingdom	51.3	1.1	1-100	2	5	0.0842795	0.358843	65.02	260.102	4.07444	16.6178	1014	2085.33	1420.45	3125.5	2750.45	6982.33	3448.55	8995.08	4709.09	13008.6	6086.27	17760.9	8577.91	25442.7	1606.73	3621.5	2362.64	5571	4842.45	12972.5	6352.18	17352.2	8643.36	25234.5	11518.1	35524.6	16476.2	50803	183.091	254.5	237.182	327.167	293.909	539.75	335.545	630.333
Co	CS28161	Portugal	40.2077	-8.42639	100-200	6	3	0.40399	0.344208	50.5578	85.7511	3.31333	5.19222	753.556	801	1070.78	1157.36	2187.11	2654	2754.56	3311.45	3715.33	4859.45	4872.78	6822.73	6955.11	10150.4	1248.67	1291.91	1856.89	1982.73	3895.11	4556.09	5040.67	5983.18	6811.33	8847.27	9122	12708.2	13268.7	19119.7	182.333	172.818	200.333	186.273	253	261.273	320.778	341.364
Col-0	CS76113	United States of America	38.3	-92.3	100-200	9	1	0.0573533	0.227682	33.5233	167.151	2.34778	11.9244	1202.33	1733.09	1594.42	2509.27	2912.42	5953.55	3339.92	7510.36	4142.67	10451.2	4930.83	14394	6092.25	21303.8	1607	2635.09	2323.08	3995.45	4357.83	10350.5	5383.17	13590.9	6408.83	19225.7	7405	26907.2	9250.83	40636.6	211.25	226.364	229	275.818	335.833	490	381.583	575.182
Com-1	CS28193	France	49.416	2.823	1-100	12	5	0.479164	0.23598	84.6233	150.056	6.22111	9.89444	1352	1158.55	1973.08	1771	4115.25	2961	5034.25	4553.64	6663.08	6828.91	8349.58	9899	11797.3	13884.7	2110.17	2019	3130.5	3044.82	6989.58	5285.82	9071.33	8508.45	12004.2	12720.8	15650.2	19028.2	22322.2	26899.4	220.667	194.727	263.167	219.818	444.917	308	509.333	393.273
Ct-1	CS76114	Italy	37.3	15	1-100	5	9	0.150161	0.214702	85.4189	241.6	6.34889	16.0956	1226.83	1903.5	1764.33	3045.33	3304.17	5871.42	4294.17	8102.58	5834.42	11695.5	7545.17	17345.8	10468.2	24647.4	1901.83	3159.33	2855.58	5203.92	5670.67	10325.2	7623	14810.8	10419.6	21861.7	13708.3	33298.6	19341.5	47910	232.833	240.083	262.833	337.833	405.833	531.167	463.75	648.083
CUR-3	CS76115	France	45	1.75	100-200	4	3	0.616485	0.415802	89.1833	119.702	6.01333	7.49333	1943.45	2061.45	2721.18	2946.73	4585.91	5071.64	5961	6879.73	8077.55	9359.36	10378.9	12419.7	14718.3	17787.5	2781.91	3146.55	4057.36	4592.45	7316	8541.73	10280.1	12212.3	14098.5	17096	18749.5	23303.8	27439.4	34117.1	263.727	252.273	330.364	342.727	495.091	481.364	572.636	573.182
Cvi-0	CS76116	Cabo Verde	15.1111	-23.6167	1200	9	6	0.627064	0.457019	106.066	142.866	6.42889	8.23667	1539.09	1782.08	2175.09	2510.83	4303.82	4825.25	5255.18	5964.42	6975.73	8205.75	8917.82	10777.9	12287.9	14548.3	2513.82	2964.83	3751.55	4401.42	7537.82	8490.17	9494.91	10933.7	12732.6	15128.4	16609.2	20211.2	23204	27396.1	214.545	214.417	255.364	244.333	401.818	364.667	473.636	450.833
Da(1)-12	CS28201	Czech Republic				1	8	0.210069	0.257125	82.3667	203.822	6.47778	14.7867	1546.5	1624.58	2327.5	2619.08	5149.17	6443.67	6208	8476.5	8072.67	12010.3	9866.08	16636	12943.6	24899.7	2237.5	2591	3595.75	4315.83	8437.75	11114.1	10529.8	15199	13535.3	22054.3	16629.4	31117	22540	47495.6	231.667	213	282.167	281.917	486.583	532	561.583	650.583
Db-0	CS28202	Germany	50.3055	8.324	300-400	1	1	0.717631	0.475385	78.6767	96.3367	5.22333	5.41333	990.636	816	1451.36	1174.17	3382.09	2883.75	4251.82	3753.92	5983.82	5492.75	7770.18	8211.82	10725.7	12206.2	1529.55	1344.83	2354.73	1993.5	5767.36	5081	7633.45	6963.92	10784.8	10204.3	14440.1	15794.6	20328.3	23787.4	205.909	195	228.636	200.833	344.545	307.333	412.818	366
Do-0	CS28210	Germany	50.7224	8.2372	200-300	6	1	0.382804	0.388236	157.256	268.073	11.3422	17.6178	1926.83	2207.08	2900.08	3418.33	6626.58	8289.42	7851.25	10353.9	10655	14861	13770.5	20773.6	19771.6	30298.2	3130.25	3759.42	4958.33	5957.67	11581	14839.8	14818.7	19802.2	20274.2	28879.2	26655.1	41372.1	38627.8	60770	234.273	230.583	285.091	297	496.667	547.667	545.667	626
Dra-0	N1116	Czech Republic	49.4167	16.2667	450	7	8	0.171786	0.328917	56.6789	170.782	4.32222	11.9856	1120.5	1337	1656.08	2041.92	3787.42	5030.83	4632.42	6679.75	6115.67	9647	7589.25	13374.8	10049.8	19415.6	1766.58	2168.67	2737	3409.67	6363.58	8755.33	8102.92	12203.6	10525.6	17771.9	13261.8	25362.4	17872.1	37629.5	211.75	210.333	240.583	245.25	426.583	440.5	497.083	566.833
Dra-2	CS28214	Czech Republic	49.4167	16.2667	450	11	8	0.176593	0.246339	62.5978	185.296	5.33778	14.4667	1260.5	1621.55	1940.5	2584.91	4180.42	5692	5109.58	7079.09	6920.42	10580.5	8715.25	15014.3	12017.4	22989.6	2002.42	2727.82	3126.83	4312.18	7068.67	10288.4	9040	13265.6	11847.8	19970	15362.2	29038.6	21742.3	45254.1	216.917	222.545	267.083	300.182	441	483.909	510	532.909
DraIV6-35	CS76123	Czech Republic	49.4112	16.2815	500-600	7	8	0.217221	1.24315	111.309	247.59	8.72333	17.5733	1885.42	2058.58	2804.92	3398.58	5878.5	8497.92	7015.42	10438.3	9008.5	15028.6	11290.2	21235.8	15138.2	31330.8	2694.83	3266.58	4297.83	5603.42	9655.92	15050	12081	19236.9	14520.7	27988.9	18214.8	40545.4	25562.5	60608.8	250.417	242.417	340.333	369.25	538.083	651.167	589.667	741
Duk	CS76124	Czech Republic	49.1	16.2	300-400	2	8	0.0264973	0.45175	31.9344	259.594	2.24778	17.4333	1362.75	2189.67	1866.83	3391.5	3482.25	8008.17	3918.5	10314.8	4658.42	14524.3	5286.17	19869.2	6398.92	29707.7	1754.17	3588.42	2619.75	5660.92	4951	14193.1	5867.67	19165.7	6452.33	27383.1	7011.67	38138.3	8801.42	58048.5	232.75	267.667	271.5	374	381.75	613.417	428.75	726.333
Durh-1	N22552	United Kingdom	54.7761	-1.5733	1-100	8	5	0.0533676	0.284767	31.6344	141.166	2.64889	11.0911	1141.92	1944.92	1579.67	2945.58	2348.17	5844.58	2704.58	7332.5	3301.92	10454.8	4133	14336.1	4971.75	20876.8	1763.83	3175.42	2496.83	5009.08	3864.17	10195.2	4739.83	13455.9	5741.17	19428.4	7208.36	27013.3	8891.67	39964.9	235.75	248.083	279.333	335.917	371.417	505.5	406.833	578.25
Ede-1	CS28217	Netherlands	52.0333	5.66667	1-100	1	2	0.330537	0.404431	79.7333	167.519	5.96889	10.8222	1071.09	1119.91	1608.09	1780.91	3634.18	4267.45	4542.64	5450.73	6243.64	8117.09	8100.64	11144.8	11706.7	16857.5	1764.55	1872.36	2761.82	3015.64	6402.18	7386.45	8364.36	10007.4	11545.5	14936.9	15444.9	21424.2	22523.2	32568.4	236.364	202	273.455	255.818	429.818	429.273	493.182	517.273
Eden-1	CS28218	Sweden	62.877	18.177	1-100	1	6	0.506111	0.668206	94.7611	143.723	7.02778	10.49	1375.67	1420.75	2058.25	2095.17	4852.25	5112.17	5976.83	6676.42	8147	9807.17	10652	13364.8	15260.7	19880.7	2309	2384.08	3561	3613.92	8446.42	9054.42	11095.1	12411.8	15127.7	18540.8	20402.9	26104.8	29585.4	39007.8	224.75	219.167	265.583	255	464.417	448.5	538.083	550.417
Edi-0	CS76126	United Kingdom	56	-3	100-200	6	2	0.208004	0.605247	60.4289	183.416	4.76333	12.9233	1810.17	1906.55	2740.08	2862.09	5723.83	6280.36	7100.67	7965.91	9493.58	11790.5	11814.3	16969.4	16438.3	26037.1	2607.33	2813.64	4267.25	4477.09	9651.08	10578.2	12389	14022.3	16339.7	21271.8	20257.6	31455.6	28899.2	49546.4	260.583	253.273	336	321.182	531.667	549.364	595.583	628.545
Ei-4	CS28224	Germany	50.3	6.3	400-500	3	1	0.112752	1.08924	86.59	298.251	5.70556	20.8333	1273.42	2236.5	1888.67	3453.5	4131.33	8095.25	5200.58	10529.7	7225.58	15322.2	9547.92	22622.2	13488.5	34731.6	2064	3733.83	3186.25	6089.17	7241.75	14959.7	9670.75	20239.8	13515.6	29563.8	18337.7	44312	26290.1	68305.5	214.083	250.25	256.25	345.417	387.333	580.667	464.917	689.917
El-0	N1134	Germany	51.5105	9.68253	100-200	3	11	0.163541	0.415401	81.4311	213.803	6.42889	15.7257	1388.64	1983	1978.91	3067.43	4342.45	7073	5347.18	9379.29	7292.55	13926	9130.91	19405.7	12783.8	29772.1	2225.82	3386.14	3315.27	5466.86	7700	13086.9	10048	17985.4	13756.2	27205.7	17554.9	38251	24765.5	58261.6	213.909	236.857	245.182	304.571	398.455	543.571	486.818	654
Er-0	N1142	Germany	49.5955	11.0087	200-300	4	9	0.106217	0.513214	56.5467	206.261	4.34111	14.7167	1038.91	1504.45	1455.18	2404.91	3436.18	5996.73	4170.18	7887.45	5690.45	11457.9	6935.09	15876.5	9494.18	24505	1463.27	2349.18	2105.45	3932	5502.73	10474.1	7173.73	14568.4	9739.27	21410.7	12000.5	30440.9	16810.2	47545.2	213.636	233.818	235.091	269.818	379.545	499.818	435.364	594.909
Es-0	CS28241	Finland	60.1997	24.5682	1-100	3	6	0.543048	0.415433	179	254.467	13.3967	17.23	2040.83	1966.5	3086	3108	7090.92	7645.92	8720.83	10002.2	11950.3	14651.6	15889.6	20648.7	23740.7	30752.2	3224.08	3264.67	5151.58	5446.67	12533.3	13675.1	16150.2	18723.5	22317.5	27928	30203.6	39658.3	46147.3	59909.4	247.25	236.5	315.583	300.667	555	547.583	615.083	666.5
Est-0	CS28243	Estonia	58.3	25.3	100-200	9	11	0.0846181	0.208687	44.8644	203.019	2.76778	13.1022	1181.9	1550.5	1574.33	2350.08	3542.25	5300.42	4399.5	7563.5	5722.5	11019.2	6864	15202.6	8606.33	22476.1	1702.7	2496.42	2462.33	3848	5914.17	9206.33	7774.92	13980.2	10004.8	20521.2	12044.5	29051.9	15335.5	43614.6	221.9	213.583	241.75	262.75	376.083	444	454.75	583.333
Est-1	CS76127	Estonia	58.3	25.3	100-200	2	11	0.0635271	0.283451	45.1656	189.81	3.27667	13.6656	1067.17	1439	1533.33	2254.09	2910.75	6010.64	3411.67	7607.36	4261.5	11318.6	5076.25	16459.5	6530.92	24462.6	1561.17	2360.64	2346.67	3814.09	4715.08	10208.1	5841.25	13909.4	7178.5	21259.3	8837.08	31814.4	11655.1	47928.9	208	213.364	234.5	268.273	351.583	509.727	403.333	590.636
Fei-0	CS28250	Portugal	40.92	-8.54	100-200	5	5	0.1088	0.332352	73.9022	250.432	5.55778	17.18	1257.18	1809.17	1866.09	2901.83	3799.64	6448.33	4483.91	8438.25	5926.73	12550.9	7873	18449.8	9936.09	26949.7	1927.55	3054.08	2845.55	4942.5	6350.45	11541.8	7739.64	15653.3	10119.2	23485.7	13872.7	35468.8	17800.7	52336.1	230.727	254.583	288.727	371.833	436.273	554.083	471.364	651.583
Fi-0	N1157	Germany	50.5	8.0167	300-400	11	1	0.254255	0.293217	112.867	230.243	8.34778	15.6244	1581.08	2090	2219.83	3113.42	4707.25	6846.33	5781.25	8603.5	7678	11975.9	9674.42	17085.4	13357.8	25753.9	2203.08	3258	3368.17	5129.17	7718.83	12203.7	9981.58	15892.2	13301.3	22417.3	17128.2	32560.2	24448.5	50264.2	236.25	240.333	282.5	307.083	423.5	508.583	487.5	577.333
Ga-0	CS76133	Germany	50.3	8	100-200	2	7	0.043212	0.326499	47.2	266.199	3.63222	18.8011	1204.92	2070	1731.5	3180.08	3292.08	7874.67	3836.75	10103.1	4790.08	14913.2	6048.82	21060.4	7859.64	32250.3	1689.17	3321.83	2585.92	5389	4922	14134.5	6075.67	19093.7	7368.08	28511.5	9615	41004.5	13058.2	63387.9	204.333	233.455	240.333	336	366	575.833	391.167	657.417
Gd-1	CS76134	Germany	53.5	10.5	1-100	7	1	0.0554235	0.211908	50.5111	265.567	3.66222	17.9378	1365.18	1788.5	1875.45	2734.17	3724.36	6804.92	4475.09	8806.92	5610.27	13020.6	6640.82	18826.4	8140	27934.7	1972.18	2856.33	2921.64	4646.17	6046.64	12108.7	7708.73	16291.3	9188.09	24407.3	10804.5	35979	13915.8	54055.6	233.455	232	266	308.167	438.091	540	472.636	638.917
Ge-1	CS28277	Switzerland	46.5	6.08	500-600	1	3	0.478612	0.357034	127.911	215.137	9.58667	13.5678	1511.67	1518.83	2220.42	2321.5	5207	5543	6432.92	6930.33	8919.08	9768.67	11690.1	14456.9	16701.2	20747.1	2313.25	2435.58	3571.83	3882.33	8857.08	9580.75	11371	12426.5	16044.5	17892.8	21486.2	26888.2	31095.8	39252.2	227.167	224.583	279.083	281.333	497	491.083	563.667	565.417
Gel-1	CS28279	Netherlands	51.0167	5.86667	1-100	7	2	0.0173695	0.0778287	19.2056	241.487	1.81667	15.9256	1298.58	1895	1848.17	2867.17	3415.92	7017	3882.58	9078.5	4692.58	13470.5	5265.17	19115.4	6264.25	28682.4	1874.33	3038.08	2767.58	4709.67	5253.33	12498.8	6395.92	16766.8	7401.25	25269.8	8420.75	36742.9	10304.2	56188.4	225.917	261	274.25	349.667	436.333	595	466.5	688.083
Golm-1		Germany	52.4162	12.9692	1-100	11	9	0.0884273	0.177762	55.9444	247.556	4.05	15.7733	1505.17	2150.58	2201.33	3291.42	4302.42	6495.83	5212.25	9428.42	6910.83	13612.4	8415.92	18829.2	11435.1	29223.8	2105.25	3403.92	3288.17	5396.58	6903.42	11460.4	8692.75	17256.8	11369.8	25301.2	13957.8	35620.9	19522.8	56228.9	229.167	240.833	260.917	323.833	435.333	507.167	498.083	660.417
Gre-0	N1210	United States of America	43.178	-85.2532	200-300	4	4	0.118688	0.556715	67.2667	258	5.75	16.3167	1615.67	1923.92	2377.5	2884.83	4848.67	6469.25	5815.25	8384.42	7379.67	12455.2	9045.17	17324	11786.6	25891.8	2500.42	3165.67	3839.42	4847.08	8360.17	11534.2	10405.1	15408.7	12949.4	23077.2	15752.5	32875.1	20940.7	49666.2	226.25	234.917	271.25	305.167	472.25	539	531.417	632.833
Gy-0	CS76139	France	49	2	100	4	5	0.290519	0.598738	81.6689	135.153	5.68667	9.79778	1276	1686	1852.5	2588.08	3778.58	5582	4560.42	7040.5	5996.92	10060.2	7376.25	14221.6	10311.9	21448.4	1851.42	2803	2816.17	4335.5	6258	9824.5	7774.25	12602.6	10073.2	18334.6	12757.6	26940.4	18556.6	40913.2	243.417	236.75	293	312.333	481	528.917	537.417	605.333
Hau-0	CS28343	Denmark	55.675	12.5686	1-100	2	2	0.0392421	0.141071	28.4889	219.489	2.45333	14.2689	1380.09	1815.83	1867.55	2715	3336.45	5679.42	3727.36	6956.17	4464	10039.8	5102.82	14112.5	6220.45	20574.7	1921.91	2996.17	2724.27	4604.25	5070.18	9911.5	6018.36	12856.2	6944.64	18839.3	7837.45	27001.2	9720.27	39761.6	232.727	246.5	255.636	304.667	406.455	503.917	434.818	568.083
Hey-1	CS28344	Netherlands	51.25	5.9	1-100	4	2	0.304947	0.332567	98.3389	187.712	6.57333	12.3978	1503.25	1844	2153.5	2763.42	3972.58	5431.5	5197.58	7224.17	6998.67	10426.8	9051.25	14829.1	12474	21429.6	2089.33	2791.33	3261.33	4338	6563.67	9204.17	8913.17	12808.2	11835.5	18991.7	15427.7	27586	22133.8	40704.7	221.833	217.167	264.667	293.083	428.667	503.75	511.917	600.917
Hi-0	CS76140	Netherlands	52	5	1-100	5	7	0.200976	0.341873	86.7511	206.973	5.65556	14.4111	972.364	1610.58	1411.45	2515.17	3148.45	5476.5	3938.27	7358	5590.18	10836.1	7503.18	15399.8	11203	23364.2	1386.73	2490.92	2070	4047.42	5123.09	9612.33	6793.82	13346.8	9806.55	20078.5	13493.5	29249.8	20400.5	44782.2	224	237.667	248.909	302.667	392.273	490.667	449	593.25
Hn-0	CS28350	Germany	51.3472	8.28844	400-500	1	2	0.916234	0.597751	178.978	179.322	12.8989	12.6578	2074.58	2067.83	2956.42	2916.58	6546.25	6552.17	8167.58	8313.08	11029	11611.5	14624	15752.9	21310.1	23213.7	3094.67	3134	4841.83	4752.92	11586.8	11580.2	15085.9	15282.2	20572	21854.6	27847.4	30562.8	41354.1	45663.8	265.417	256.917	337.333	305.667	532.333	506.75	592.917	585.833
Hod	CS76141	Czech Republic	48.8	17.1	100-200	2	8	0.0722128	0.0973955	47.5078	218.328	3.42444	14.5278	1058.36	1877.17	1491.75	2506.83	2778.33	5740.67	3318.25	7392	4258.75	10340.6	5193.83	13951.5	6982.5	21040.3	1530.09	3125.92	2274.42	4356.67	4308.42	10420.5	5363.33	13951.3	6918.42	19893.1	8697.5	27400.2	12375.8	41915	191.727	217.5	222.583	234.167	293.333	404.833	341.417	508.083
HOG	N922	Tajikistan	38.717	69.712	1900-2000	11	11	0.276028	0.2439	122.977	255.094	8.20778	15.8222	1311	1673.58	1859.25	2566.92	4373.33	6423.83	5503.25	8089.75	7620.5	11902.3	9813.08	16847.8	13882.8	24246.3	2081.42	2827.92	3155.42	4427.92	7544.08	11304.3	9916.42	15082.2	13981	22524.4	18701.2	32806.7	26783.6	48236.6	235.667	258.583	265	297.417	448.917	552.75	518	643.667
Hovdala-2	CS76143	Sweden	56.1	13.74	100-200	9	10	0.0429352	0.595846	36.5089	250.209	2.72333	18.66	1396.73	1974	1938.73	3021.08	3831.27	6929.08	4618.64	9462.08	5994.18	13796.8	6915.55	19891.9	8822.73	29983.7	1925.36	3098.75	2827.82	4830.83	5970.91	12098.2	7569.73	17474.5	9666.18	25937.9	11309.5	38553.8	14538.9	59329.8	227.3	239.917	279.455	320.167	411.909	562.667	480.273	676.25
In-0	CS76147	Austria	47.5	11.5	500-600	4	7	0.434348	0.34975	173.461	254.688	12.4278	16.9622	1703.75	1916.17	2496.17	2994	5246	6754.67	6600.67	9331.42	9099.75	13525.1	12030.4	18452.2	18126.7	28423.2	2529.83	3120.5	3748.25	4919.33	8850.58	12072.8	11772.8	17449.3	16650.9	25868.5	22989.1	36341.6	35609.2	57027.2	231.75	226.167	299	309.25	474.5	498.833	527	640
Is-1	N1242	Germany	50.5	7.5	100-200	9	3	0.112162	0.250535	84.3589	296.681	5.94889	20.0211	1606.58	1776.08	2239.5	2701.5	4671.42	6725.5	5551.25	8701.67	7007.33	12949.2	8610.33	18492.5	11199.4	28391.6	2289	2790.75	3439.25	4465.58	7648.67	12027.7	9452.75	16193.8	11989	24706.2	14822.9	36003.6	19729.6	56161.8	247.167	231	288.167	299.333	511.917	527.917	547.917	616.417
Je-54	N924	Czech Republic	49	15	300-400	6	8	0.425432	0.187367	94.2778	150.107	6.52444	9.62111	1084.92	1132.33	1553.5	1681	3587.08	4380.58	4513.58	5817.08	6313.83	8600.17	8016	11719.9	11481.5	16950.3	1717.58	1892.83	2482.92	2894.17	6021	7834.08	7916.5	10808	11218.9	16224.8	14681.8	22781.5	21361.8	33307.8	212.75	212.083	246.25	244.25	392.667	415.833	455.25	503.833
Kä-0	CS76149	Austria	47	14	900-1000	5	9	0.391082	0.402063	105.678	172.602	8.05222	12.1133	1371.17	1587.92	1932.83	2319.83	4028.42	5443.17	5208.5	7044.75	7068.42	10107.1	9339.75	14133.2	13210.8	20682.3	2067.17	2591.75	3090.75	3913	6681.92	9536.17	9071.33	12859.7	12580.1	18766.6	16928.3	26645	24421	39653	215.417	218.917	250	254.75	392.583	455.167	453.25	545.167
Kas-2	CS76150	India	35	77	1580	6	11	0.457808	0.169154	187.284	292.626	13.0944	19.1767	2244.08	2533.33	3132.92	3808	6953.17	8849.17	8689.08	11050.2	12285.9	16069.1	15964.6	22390.3	22318.9	31201.8	3635.58	4291.17	5357.08	6722	12235	16147.7	15990.2	21041	23066.9	31023.2	31002.6	44140.3	43698.2	62853.3	266	280.167	322.417	347.833	559.667	654.667	653.417	769.667
Kin-0	CS76153	United States of America	43.3628	-85.2547	200-300	10	5	0.0328403	0.307031	30.9889	214.956	2.03111	13.5189	1185.25	1590	1584.08	2552.25	2798.92	5864.5	3188.67	7422.17	3858.5	10751.7	4287.58	15257.5	5362.33	23539.8	1876	2672.92	2515	4468.75	4859.75	10767.9	5777.42	14057.5	6873	20630.4	7824.83	29969.8	9811.5	46519.9	221.917	243.167	247.917	304.75	385.75	509.167	407.417	570.833
Kn-0	CS28395	Lithuania	54.8969	23.8924	1-100	11	11	0.477104	0.32992	158.351	229.086	12.2889	16.2733	1225	1560.2	1914.92	2532.7	4851.83	6097.4	6373	8219.2	8916.58	11789.5	12041.5	16757	17909.2	25946.9	1826.42	2393.5	3029.08	4136.3	8260.33	10784.9	11513.4	15245.5	16210.8	22257.7	22260.1	32406.5	33890.2	50814.5	207.5	219.5	255.083	300.1	438	510.6	519.5	610.3
Kondara	N916	Tajikistan	38.48	68.49	1100-1200	12	11	0.429689	0.422098	205.704	329.389	14.7978	22.0444	1856.17	2505.5	2784.75	3799.25	6429.58	8409.75	8061.92	10859.8	11281.3	15738.1	15054.2	21851.9	22090.2	32105.5	2995.92	4120.5	4645.67	6519.67	11332.3	15238.7	14911.1	20387	21088.8	30174.2	28905.3	42717.6	42747.2	62882	257.75	275.417	319	378.667	551	623.5	629.583	731.25
Kr-0	CS28419	Germany	51.3317	6.55934	1-100	10	2	0.233729	0.117053	74.6533	164.393	5.28111	11.1667	1049.82	1472.08	1539.73	2227.08	3561	5546.75	4350.55	7411.67	5978.09	10860.6	7747.27	14823.8	10942.5	21260.3	1614.36	2341.17	2471.91	3761.67	5879	9658.42	7654.18	13495.2	10492	20018.8	13977.5	27995.3	20171.8	40585.7	216.545	225.25	246.091	262.333	389.636	476.417	463.091	591
Kro-0	CS28420	Germany	50.0742	8.96617	100-200	7	1	0.0587798	0.251681	34.3	209.022	2.25667	13.5789	993.167	1395.92	1467.75	2191.5	3147.83	5132.92	3883.92	6977.17	5076.17	10530.6	6046.33	14739.8	7828.08	21853.9	1319.5	2237.33	1973.17	3569.92	4623.25	8936.17	6005.17	12747.5	7788.67	19568	9364.33	28672.3	12248.8	43289.8	220.917	228.667	251.083	298.667	396.917	476.75	470.833	591.333
Krot-2	CS28423	Germany	49.631	11.5722	510	5	8	0.143992	0.500127	39.6467	124.622	2.57333	8.10889	843.727	1129.58	1198.09	1676.08	2278.91	3367.08	2845.82	4328.75	3772.09	6099.67	4658.45	8913.5	6247	13802.1	1206.18	1817.25	1882.82	2764.08	3663.09	5811.08	4735.73	7740.5	6028.82	10992.2	7586.45	16215.6	10560.8	25600.7	218.636	197.833	222.545	233.25	352.909	380	404.364	453.833
Kz-1	N22606	Kazakhstan	49.5	73.1	500-600	7	11	0.0160844	0.114779	27.7778	350.678	2.13222	23.7578	1332.92	2449.58	2003.42	3912.42	4079.83	9314.17	4711.75	11956.8	5731.08	17591.4	6586.58	26089.1	8071.17	39748.5	2278	4442.67	3622.42	7216	7461.17	18090.3	8916.58	23854.7	10926	35530	12775.2	54125.4	15623.6	82683.1	191.083	218.667	225.5	300.25	352.333	561.583	391.167	638.417
Kz-9	N22607	Kazakhstan	49.5	73.1	500-600	11	11	0.184521	0.152387	105.211	285.367	7.77222	18.6922	1360.1	1799.55	2015.4	2840.64	4555.1	6973.45	5631.3	9263.82	7621.4	13331.5	9926.7	19150	14188.8	28350.4	2307.8	3218.64	3545.8	5175.82	8050.6	12829.4	10275.8	17575.6	14140.8	25721.9	19067.5	37786	27578.1	56452.2	212.6	220.273	240.1	286.909	412.9	538.364	477.5	653.818
LAC-3	CS76157	France	47.7	6.81667	400-500	7	5	0.159634	0.27157	63.1222	190.389	4.74778	12.91	1570.5	1452.09	2301.5	2255.64	4412	5151.27	5216.58	6525.18	6677.5	9728.55	7834.25	13987.8	9979.25	20725.9	2378.33	2384.27	3639.17	3820.55	7477.25	8905.27	9252.75	12162.4	11790.8	18291.5	14074.4	26728.3	18055.5	39894	232.833	205.364	295.75	267.364	467.083	411.545	514.333	488.636
Lan-0	N1304	United Kingdom	55.6739	-3.78181	100-200	7	1	0.0984174	0.306507	74.1378	283.55	5.21778	17.3922	1809.27	2453.42	2525.36	3738.33	4945.45	8644	5987.18	10915.4	7674.55	15822	9423.27	22376.2	12374.9	32876.1	2338.73	3929.83	3552.91	6255.92	7909.91	15625.6	9835.82	20418.5	12409.9	29928.2	15169.1	42901.9	20418.4	63965.7	252.364	261.833	318.909	384.083	468.273	597.417	525.364	677.833
Lc-0	CS76159	United Kingdom	57	-4	1-100	5	1	0.292689	0.212904	62.35	113.122	3.6075	6.66444	603.667	871.818	878.111	1248.36	2157.89	3413.82	2570	4292.09	3552.56	6234.73	4659.89	8545.82	6650.22	12523.3	907.889	1396	1395.56	2050.36	3219	5454.36	4207.89	7398.82	5856.89	10864.6	7996	15400.2	11887.6	22978.3	189.889	184.636	209.889	205	279.111	362	351.111	451.455
Ler-1	CS76164	Germany	47.984	10.8719	600-700	12	10	0.351047	0.176749	45.93	84.2133	3.33222	5.13	820.364	852.333	1179.36	1199.83	2223.45	2413.5	2791.36	3363	3721.09	4892.17	4733.64	6729.83	6397.45	9939.33	1276.27	1398.67	1983.36	2153	3983	4360.5	5086.82	6390	6677.18	9275	8549.82	13021.7	11782.8	19534.3	174.545	172.833	192.818	194.5	219.091	219.167	250.455	282.667
Li-3	CS28454	Germany	50.3833	8.0666	100-200	6	1	0.189804	0.26205	72.8	209.578	5.43556	13.7156	1232.33	1445.58	1853.58	2267.75	4057.83	5182.58	4951.67	6668.08	6518.83	10180.3	8051	14191.7	11233.5	20558.8	1786.33	2323.42	2877.08	3823.92	6759.83	9248.67	8573.42	12403.2	11223	19277.5	14327.8	27566.9	20571.3	40104.8	221.167	217.917	265.417	264	400.167	444.417	463.5	498.667
Liarum	CS76166	Sweden	55.95	13.85	100-200	4	10	0.444795	0.461041	120.241	181.948	9.37556	12.9456	1337.17	1737	1957.25	2599.75	4191.17	5398.17	5260.08	6928.67	7318.25	10010.8	9749.42	14316.8	14146.1	21017.6	1920.58	2784.67	2950.75	4219.58	6734.08	9037.75	9116.25	12365.2	12670.2	18103.5	17372.9	26538.5	25813.2	39973.8	237.083	244.25	293.417	301.167	457.667	499.333	538.167	591.417
Limeport	N8070	United States of America	40.5088	-75.4472	100-200	9	2	0.0471576	0.117744	30.15	179.156	1.75125	12.15	1005.55	1566.08	1336.27	2267.5	2549.09	5715.92	2973.45	6893.5	3655	9462.92	4338.09	12973.2	5454.55	19465.4	1329.91	2362.83	1812.73	3588.17	3748.73	9467.92	4526.27	12523.6	5184.09	17416.7	5977.91	24465.2	7824.64	37435.9	217.636	231.417	226.818	269.167	329.636	463.75	380.818	547.417
Lip-0	CS76168	Poland	50	19.3	200-300	7	11	0.129064	0.19662	88.1411	301.252	6.30222	19.9389	1541.18	1704.08	2268.09	2768.58	4539	7162.75	5509.09	9094.08	6975.73	13269.8	8999.64	18585.3	12252.4	27775.6	2118.73	2859.33	3399.18	4779.92	7419.64	12966.2	9192.73	16777.1	11266.9	24939.2	14772.5	35456.2	21207.4	54104.3	234.818	215.25	311.545	283.167	469.091	561.917	512.091	659.583
Lis-1	CS76169	Sweden	56	14.7	1-100	9	10	0.089362	0.107355	54	198.189	3.96333	16.6667	1210.25	1665.75	1684.58	2569.17	3497.5	6651.58	4228.75	8814.67	5388.17	12810.1	6650.42	17744.9	8751.42	26683.3	1780.08	2803.92	2676	4453.75	5744.92	12227	7219	16699.1	9321.08	24902.7	11815.3	35128.1	15797	53345.1	221.167	231.583	233.083	271.5	372.5	519	402.083	617.667
Ll-OF-095	CS76165	United States of America	40.7777	-72.9069	1-100	3	5	0.200527	0.25339	71.0144	167.387	5.01	11.3356	850	1330.75	1276.7	2077.5	2723.4	4844	3409.7	6021.92	4597	8830.25	5926.1	12287.8	8641.2	18282.2	1410.2	2181.67	2155.4	3519.33	4769.4	8616.17	6166.9	11088.4	8431.8	16591.2	11129.3	23474.7	16345.3	35246.7	213.9	221.25	241.3	249.917	342.7	459.083	400.7	506.25
Lm-2	CS76173	France	48	0.5	100-200	7	5	0.278109	0.133782	77.8811	159.752	5.97778	11.0644	1361.75	1584.73	2001.42	2394.82	3959.75	4872.09	5061.08	6670.64	6789.67	9887.27	8551.92	13832.6	11820.2	20720.2	1900.25	2431.45	3067.25	3802.09	6694.67	8386.73	8944.75	12024.5	11801.9	18052.8	14912.7	25879.9	21189	39332.8	240.167	233.364	305.167	296.273	460.75	436.091	518.083	553.545
Lom1-1	CS76174	Sweden	56.09	13.9	1-100	4	9	0.184278	0.593696	69.7286	174.438	4.55143	11.4387	884.222	1183.5	1338.67	1893.25	2985	4931.88	3758.33	6467.12	5125.22	9630.62	6680.56	13481.5	9239.11	20041.4	1355.56	1986.25	2110.56	3304.25	5179.11	8990.62	6752	11943.6	9154.67	18238.6	12112.7	25999.8	17150	39246.6	204	194.375	230.111	231.375	330.111	440.625	399.556	520.625
Lp2-2	CS76176	Czech Republic	49.38	16.81	500-600	4	8	0.300155	0.147001	116.034	230.614	7.83222	14.8778	1428	1753.25	2088.73	2585.75	4731.45	6268.67	5740.09	7847.75	7651.91	11330.9	9813.45	15813.2	13821.5	23169.2	2161	2831.83	3316.82	4391.17	7814.18	11072.7	10059.4	14488.6	13473.2	21285.6	17554.1	30311.7	25436	44948	215.545	222	248.091	260.333	400	453.417	468.091	527.417
Lu		Sweden	55.71	13.2	1-100	1	9	0.339438	0.377159	101.922	195.878	7.00778	12.3922	1445.17	1575.67	2039.83	2408.83	4511.08	5714.92	5405.33	6699.75	7370.67	9846	9423.08	14003.8	13001.8	19930.9	2024.67	2436.08	3046.42	3946.17	7109.67	9569.33	9178.92	11931	12679.1	17994.6	16685.6	26152.4	23803.8	37848	217	228.5	258.75	270.333	426.417	474.667	492.667	536.75
Lz-0	CS76179	France	46	3.3	400-500	1	5	0.290059	0.285244	163.379	307.81	12.88	21.4644	2375.5	2684.36	3497.17	4350.91	7694.42	9476.82	9402.33	12675.9	12096.5	18760.7	15461.6	27053.1	21309.2	38993.6	3554.33	4378.55	5648.08	7353.45	13267	17226.5	16807.1	23934.3	21482.2	36020.2	27611.4	52624.2	39317.7	75664	268.583	267.7	363.333	405.182	579.917	652.182	654.417	777.909
Mc-0	CS28490	United Kingdom	54.6167	-2.3	600-700	1	6	0.329032	0.368594	109.064	205.107	8.12111	13.8422	1943.55	2111	2703.45	3057.08	5302.09	6496.42	6410.73	8063.83	8350	11073.4	10344	15127.8	14200.5	22949.2	3480.64	3761.83	5066.45	5671.75	9944.27	12236.2	12558.8	15817.8	16435.4	21931.3	20584.7	30428.9	28222	46473.8	240.636	248.667	274.364	302.75	471.818	523.75	525.636	596.667
Me-0	N1365	Germany	51.9183	10.1138	200-300	9	11	0.182988	0.582126	65.7178	164.172	4.91333	11.01	1121.3	1486.58	1525	2215.17	3382.27	5071	4115.82	6719.42	5342.09	9778.58	7149.8	13345.5	9170.55	20061.2	1745.3	2401.67	2442.45	3759.08	5596.18	8753.25	7240.27	12286.5	9382.18	18218.1	12849.9	25490.3	16883.7	38980.8	221.1	227.333	244.818	269.917	370	447.333	422.182	552.917
Mh-0	CS28492	Poland	50.95	7.5	100-200	1	1	0.272163	0.440653	71.1333	159.633	5.985	11.8678	1919	1776.9	2797.44	2660.1	5651.78	5651.7	6740.33	7328.3	8606.56	10751.6	10361.9	15194	13635.3	22324.7	2921.33	2764.3	4471.44	4302.4	9566.33	9797.3	11986.6	13282.7	15291.2	19844.4	18565.8	28640.3	24886.8	42650.9	263.556	225.3	352.444	297	537.111	488.4	607.222	585.1
MIB-15	CS76181	France	47.3833	5.31667	200-300	11	3	0.0955258	0.2826	25.4333	105.978	1.50667	7.11333	781.333	983.5	1028.08	1399.75	1894.5	3093.67	2240.83	3948	2816.67	5618	3524.09	7514.08	4481.45	11258.7	1061.42	1548.83	1342.08	2184.17	2708.83	5181.5	3441.33	6927.08	4189.5	10110.8	5229.09	13971.8	6724.55	21488	220	193.417	229.25	230.333	287.917	341.833	344.333	439.917
Mnz-0	CS28495	Germany	50.001	8.26664	1-100	5	2	0.0682391	0.138937	49.6589	258.412	4.35889	17.5489	1338.83	1871.42	1907.17	2982.83	3476.67	7145.25	4165.42	8783.67	5409.42	12892.4	6663.75	17859.5	8994.75	25330.2	1810.83	3210.08	2732.5	5179.58	5596.58	12983.9	7175.17	16549.7	9204.83	24665.4	11445.8	34999.9	15631.8	49645.6	237.917	242.583	303.833	337.083	454.75	569.917	487	626.833
Ms-0	N905	Russian Federation	55.7522	37.6322	100-200	9	11	0.0440822	0.129082	35.1289	238.562	3.31333	16.1822	1184.91	1571	1697.18	2297.27	3422.45	5851.73	4015.18	7806.55	4991.36	11430	5887.55	16053.5	7416.18	24773.1	1785.82	2582.82	2740	3988.18	5616.91	10560.2	6698.55	14735.8	8113.45	22026.1	9773.18	31393	12650.1	49115.1	211.818	212.273	242.909	249.091	328	415.636	368.636	518.818
Mt-0	CS76192	Libya	32.34	22.46	100-200	4	1	0.0556414	0.284284	37.6222	241.84	3.31222	16.0956	1181.58	1514	1805.25	2438.5	3703.42	6056.67	4450	7952.42	5709.83	11668.3	6853.83	16730.4	9265.42	25905	1763.67	2541.33	2797.67	4156.5	6089.42	10896	7584.08	14871.1	9712	22268.5	11784.1	33000.8	16085.9	51297.8	218.25	224.25	260.25	309.5	438.75	519	465.333	604.5
Mz-0	CS76193	Germany	50.3	8.3	400-500	11	1	0.169524	0.272462	35.7578	98.1711	3.06	8.45167	1303.83	1600.83	1876.83	2428	3519.67	5092.75	4136.08	6591	5112.25	8862.75	6042.67	11691.9	7774.75	16704.8	1886.17	2590.5	2840.5	4074.67	5736.17	8968	7202.5	12315.2	8904.25	16715.8	10541	22382.6	13836.4	32390	220.5	219.167	258.75	295.667	404.5	447.833	457.917	537.25
N13	CS76194	Russian Federation	61.36	34.15	75	4	11	0.231629	0.812419	57.6056	130.152	3.82333	8.55667	685.833	1056.73	1055.83	1553.82	2519.67	3950.09	3224.92	5320.91	4467.58	7835.27	5871.42	10620.3	8281.17	15823.8	1165.58	1683.91	1862.25	2591.64	4415.75	6901	5911.25	9854.91	8119.58	14695.2	10786.2	20486.4	15581.3	30947.1	200.917	199.727	213.083	220.727	290.833	374.818	347.583	463.818
N4	CS28510	Russian Federation	61.8442	34.3678	1-100	1	11	0.338553	0.464105	127.982	241.194	9.22	15.5233	1597.73	1515.4	2267.09	2393.7	5158.64	6304	6555.64	8477.9	9063.27	12381.9	11670.9	17019.3	15935.7	24976.3	2558.36	2758.3	3878.36	4459.6	9357.45	11956.8	12404.9	16508.8	17377.2	24364.8	23059.3	34536.9	31980.1	50866.6	223.909	201	257.545	244.3	411.727	458.9	501.727	568.5
N7	CS28513	Russian Federation	61.36	34.15	1-100	6	11	0.519676	0.321863	195.122	251.133	14.0756	16.53	1718.08	2195.83	2548.42	3423.17	5739.83	8269.17	7190.25	9484.75	9727.17	13733.2	12848.6	18771.8	18824	28143.8	2667.92	3533.5	4178.58	5813.42	9802.67	14470.2	13063.2	17360.7	17995.4	25783.4	24216.9	36314.8	36107.2	54877.7	239.917	249.917	296.667	323.25	505.667	595.083	588	681.667
No-0	CS28564	Germany	51.0581	13.2995	200-300	11	8	0.149967	0.203163	82.0333	242.444	5.8	15.87	1252	1794.5	1845.17	2728.33	4266.33	7022.17	5280.67	9100	7038	13395	9056.58	18821.9	12546.2	28306.9	1875.08	2834.25	2992.92	4561.75	7231.75	12545.9	9305.5	16996.3	12306.9	25380.5	16324.2	36654.8	23225.8	55560.2	242.417	235.75	273.833	295.667	444	533.25	525	639.25
Nok-1	CS28568	Netherlands	52.24	4.45	1-100	1	2	0.28534	0.487934	49.5144	133.504	3.58111	7.93875	1173.08	959.444	1690.08	1435.78	3705.5	3684.78	4440.75	4469.44	5899.08	6469.78	7260.67	8778.11	9665	12562.6	1650.83	1486.11	2508.33	2338.67	5649.67	6007.67	7230.17	7765.56	9606.25	11393.9	12108	15754.3	16520.4	23225.6	198	182.111	226.333	203	392.333	357.222	456.5	420.333
Nz1	CS28578	New Zealand	-37.7871	175.283	1-100	10	5	0.0320255	0.331057	32.7011	222.431	1.95	14.46	884.636	1845.08	1243.64	2924.17	2250.73	6082.08	2695.64	7974.58	3480.36	11579.8	3962.64	16035.9	5140	23595.8	1196.64	2936.08	1694.64	4746.58	3387.55	10604.8	4328.27	14422.6	5487	21366.1	6299.45	30476.4	8605.36	45716.7	238	254.583	256	376.417	375.364	574.417	426.727	675.667
Ob-1	CS28580	Germany	50.2	8.5833	300-400	2	1	0.101655	0.135548	45.7311	178.387	3.24556	11.4311	732	1088.83	1077.73	1717	2264.18	3965.58	2834.91	5192	3749	7734	4593.82	10818	6283.09	15845	1069.82	1796.33	1670	2913.5	3622.64	6962.17	4727	9534.83	6187.64	14366.8	7862.91	20812.6	11048.6	30744.2	205.727	206.833	225.818	244	316.091	410.667	362.545	464.167
Ors-1	CS28848	Romania	44.7203	22.3955	55	5	7	0.0979208	0.165265	66.1367	232.144	5.14667	16.4867	1204.5	2089.36	1702.17	3121.64	3479	6839.09	4253.83	9379.73	5680.58	13672.3	7122	18685.3	9701	28224.5	1833.5	3451.18	2684.17	5314.91	5760.58	12518.1	7380.17	17921.6	9878.75	26587	12712.2	37216.6	17791.8	56891	216.917	244.818	264.667	306.545	379.167	504.727	432.167	636.545
Ors-2	CS28849	Romania	44.7203	22.3955	55	4	7	0.0690482	0.246399	43.2189	214.531	3.23778	14.6889	1466.5	2103.08	2116.17	3096.67	4321.42	7532.5	4956.42	9469.25	6209.25	13239.2	7387.17	18387.3	9283.67	27086.3	2293.83	3418	3434.92	5332.5	7119.5	13484.9	8561.25	17910.5	10574.4	25527.8	12574.7	35829	15985.2	53724.2	213.083	229.167	242.25	273.667	373.417	496.5	437.75	596
Ost-0	CS28588	Sweden	60.25	18.37	1-100	6	6	0.388012	0.735252	139.71	238.398	10.1578	16.4067	2338.4	2837.58	3357.8	4109.25	6396.5	8122.08	7968.7	10737	10656.4	14940.8	13658.5	20444.8	19252.9	29078.8	3458.8	4408.75	5219.7	6699.25	10834.7	14404.3	14104	19903.4	18984.8	28071.9	24647.8	39271.2	35501.4	56325	267.4	270.5	333	341.083	538.8	598.833	621.7	711
Oy-0	CS76203	Norway	60.23	6.13	1-100	12	2	0.101734	0.284251	65.6689	252.908	4.84778	16.9578	1334.75	1896.45	1988.08	2901.91	4172.08	6574.64	5172.33	8920.64	6736.58	12988.3	8292.42	18307.5	10967.4	27992	1960.42	3217.55	3173.5	5115.55	7142	11864.3	9191.67	16933.2	11958.8	24919.2	14821.6	35743.7	20061.9	55571.4	212.5	235.636	261.5	321.273	408	497.818	446.75	586.182
Pa-1	N1439	Italy	38.07	13.22	1-100	8	3	0.0429122	0.51704	20.3033	153.609	1.46222	9.82444	642.1	1278.58	975.4	1943.5	1943.1	3860.17	2303.3	5167.83	2984.1	7442.08	3574.9	10232.4	4738.5	14595.2	991.9	2142.75	1554.7	3311.5	3224.8	6720.75	4017.5	9350.25	5197.7	13678.9	6472.7	19466.9	8806.8	27708.8	194.1	209.833	210.5	254.917	284.7	395.25	330.1	474.5
Per-1	CS76210	Russian Federation	58	56.3167	1-100	6	11	0.176218	0.270162	91.6644	250.54	6.26111	15.9344	913.667	1380.09	1401.08	2145.09	2959.33	5466.64	3746.67	7058.27	5378.75	10406.5	7056.08	14565.9	10419.3	21632.8	1538.17	2432.64	2403.58	3892.91	5195.83	10060.5	6858.42	13417.4	9941.75	20042.7	13569	28938.5	20223.3	43443	192.75	210.545	223.25	252.727	321.583	458.364	396.25	547
Petergof	CS76211	Russian Federation	59	29	1-100	2	8	0.128345	0.310888	37.1375	105.611	2.4325	6.62222	690.7	1090.64	920	1575.73	1830.91	3545.45	2211.55	4498.55	2912.27	6425.09	3957.7	9025.18	5006	13715.6	919.5	1599.91	1296.73	2356.73	2834.45	5770.82	3589.36	7700.73	4520.55	11308.8	6066.1	16388.6	8261.55	25689.2	218.4	212.818	224.455	240.909	277.273	388.545	302.636	460.364
Pi-0	N1455	Austria	47.04	10.51	1000-1500	3	9	0.19354	0.179609	96.2422	231.017	7.43444	16.8844	1364	2054.55	1961.55	3124.18	4191.91	6937.82	5216.73	8872.82	6979.36	13288.1	8991.91	18944.5	12641.5	27211.5	2034.91	3355.73	3073.36	5342.18	7013.73	12510.6	9117.27	16697.5	12221.9	25345.5	16179.5	36810.5	23254	53434.7	229.455	255.818	276.636	325.909	425.455	556.545	482.727	646.091
Po-0	N1470	Germany	50.7167	7.1	1-100	11	9	0.144533	0.180209	76.1078	239.751	6.16556	16.5789	1402.58	1855.5	2081.58	2910.33	3831.58	6288.42	4897.67	8218.92	6614	11934.7	8190.92	17062.9	11503.2	25265.2	2144.92	3107.5	3307.58	4948.67	6506.17	11382.2	8550.25	15288.2	11304.5	22446	14172.6	32931.4	20697.1	49416.8	239.75	249.333	319.083	324.167	454.25	549.583	512.833	652.75
Pog-0	CS28650	Canada	49.2655	-123.206	1-100	1	5	0.216702	0.52083	63.5156	161.484	5.01556	11.6144	1163.09	1645.43	1669.73	1992.33	3236.09	4144	3847.09	5097.67	5321.91	7779.78	6834.36	11952.1	9660.82	17534.8	1689.73	2579.86	2447.91	3262.78	5220.64	7319.33	6711.73	9651.33	9264.82	14829.9	12158.8	22997.3	17481.3	34306.2	222.091	224.143	265.091	259.111	386.818	345.556	427.273	372.667
Rak-2	CS76217	Czech Republic	49	16	300	10	8	0.0549965	0.0536144	33.0644	180.356	2.92333	13.2367	1324.91	1783.33	1872.09	2792.92	3251.82	5977	3836.36	7927.42	4827	11244.8	5426.36	15175.8	6839.55	22799.4	1990.18	2987.08	2948	4734.25	5183	10591.1	6524.55	14819.9	8012.73	21370.1	8935.09	29654	11370.1	45181.5	228.091	235.75	282.636	308	419.818	507.333	452.091	614.75
Ri-0	CS28686	Canada	49.1632	-123.137	1-100	8	5	0.033004	0.23227	26.3744	221.661	1.67889	13.98	1204.55	1887.75	1679.64	2879.67	2928.91	5795.83	3423	7423	4255.36	10596.5	5011.27	14933.8	6365.82	22949.9	1897.09	3158.92	2730.18	4986.17	5026	10424.9	6218.09	13857.2	7758.91	20105.7	9228.91	28783.8	11897.3	44827.1	206.818	245.417	251.182	331.167	397.091	500	435.818	578.583
RLD-2	CS28688	Russian Federation	56.25	34.3167	100-200	2	11	0.0230998	0.107269	31.9622	293.472	2.27333	21.6278	1067.09	1888.67	1547.45	2959.33	3072.45	7620.17	3632.45	10284.1	4613.91	14915.6	5443.82	21005.3	6672.45	31459.2	1613.18	3226.92	2496.27	5210.33	5101.91	14224.5	6215.45	19929.8	7778	29429.7	9379.45	42614.8	11864.1	64412.6	197.273	238.833	214.545	283.5	290	458.182	342	635.417
Rmx-A02	N22568	United States of America	42.036	-86.511	100-200	11	4	0.0414014	0.513838	31.2667	230.471	2.65111	14.87	1469.83	2115.75	1993.58	3160	3822	6905.67	4444.33	9151.75	5575.33	13392.2	6648.42	19122	8414.67	27573.2	2220.75	3431.75	3159	5410.58	6282.5	12470.8	7564	16982	9166.42	25315.7	10850.4	36809.2	13906.7	53448.2	208.917	246.583	241.833	307.667	399.333	507.833	457.583	599.75
Rsch-0		Russian Federation	56.3	34	100-200	10	2	0.200875	0.183556	84.9522	230.99	7.04778	15.5633	1691.67	1604.18	2523.58	2518.64	4525.08	5283.09	5786.42	7465	7429.17	10979	9261.08	15074.5	12573.9	23021.1	2679.67	2726.09	4206.25	4490.45	7650.92	9679.18	10104.8	13985.4	12503.8	21161.8	15736.4	29717.2	22456	45957.5	221.333	213	282.583	258.455	427.167	415.636	508.417	546.273
Rsch-4	CS76222	Russian Federation	56.3	34	100-200	1	1	0.269329	0.0944785	99.1275	227.116	7.6225	15.2189	1416.25	1590.55	2174	2361.45	5253	5934.18	6266.88	7435.36	8613.25	11154.5	10936.2	16296.2	14940.5	24211.9	2251.12	2644.45	3652.25	4077.09	8913	10350.5	11359.2	13694.4	15640.2	20958.3	20182.5	31393.7	28012.6	46889.4	224.375	221.182	264.125	251.364	465.875	436.545	541.5	539.909
Rubeszhnoe		Ukraine	49	38.28	200-300	2	11	0.0635781	0.102145	36.9567	209.846	2.86222	13.6867	1045.33	1369.75	1415.78	2046.17	3018.67	5075.83	3652.67	6608.92	4887.78	10028.5	5948.78	14386.5	7807.78	21627.8	1630.89	2300.33	2351.78	3554.83	4937.67	8933.67	6435.89	12088.5	8649.56	18805.7	10987.6	28036.3	14669.8	42510.9	217.333	238.333	238.111	270.5	351	477.667	423	568.5
S96						1	10	0.44609	0.274141	49.7737	80.41	3.845	5.18	805.091	730.545	1160.82	1058.82	2528.64	2544	3176.55	3363.45	4233.64	4896.27	5444.64	6902	7496	10401.5	1130.18	1196.73	1825.64	1808.91	4052.27	4350.55	5235.82	5992	6855.55	8750.27	9127.27	12432.1	13140.9	19312.7	219.182	174.818	236.545	193.182	315.455	260.182	370.273	326.364
Santa Clara	N8069	United States of America	37.21	-121.16		7	10	0.258584	0.271026	44.9667	100.778	2.81889	6.04778	749.25	963.583	1024.33	1367.75	2173.5	3112.58	2697.5	3945.67	3699.33	5646.25	4782	7678.42	6644.25	11464.9	1164.83	1514.42	1707.58	2292.75	3731.58	5326.5	4785	7118.83	6486.33	10400.8	8585	14546.5	12138.1	22307.7	184.75	185.5	207.417	202.833	263.417	290.417	306.917	367.5
Sap-0	CS76224	Czech Republic	49.49	14.24	450	6	8	0.25921	0.2698	106.867	229.863	7.08556	14.7489	1135	1371.58	1694.45	2294	4081.73	5639.58	5176.82	7271.17	7303.82	11319.4	9591.82	16439.7	14173.8	25421.9	1701.64	2191.25	2660.73	3810.17	6913.91	9924.42	9172.55	13263.4	13123.8	21039.1	17701.9	31388.1	26781.2	49116.8	224.818	215.333	263.273	268.25	444.273	501.833	510.545	602.5
Sapporo-0	CS28724	Japan	43.0553	141.346	1-100	2	8	0.133282	0.266747	55.8967	165.851	4.21444	11.3622	786.3	1410.75	1233.9	2220.58	2578.8	4871.42	3227.3	6589	4410.9	9642.58	5547.2	13643.1	7868.4	19896.8	1156	2340.58	1916.3	3723.25	4173.4	8606.5	5514.2	12082.9	7525.6	17899.5	9760.2	26298.9	14060.9	38631.9	192.6	210.083	218	270.75	329.8	459.083	391.4	546.833
Sav-0	CS28725	Czech Republic	49.1833	15.8833	510	10	8	0.13775	0.172878	61.2656	198.314	3.96778	12.1489	932.9	1431.18	1366	2081.18	3087.7	5236.82	3840.2	6926.55	5185.9	10032.8	6650.7	14109.6	9191.8	20614.4	1435.4	2470.45	2284.4	3704.82	5318.3	9478.91	6803.5	12999	9222	19011.7	12099.1	27561.1	17080.4	40689.5	227.6	211.818	273.3	244.273	395	460.818	469.8	557.455
Se-0	CS76226	Spain	38.3333	-3.53333	1-100	7	3	0.163693	0.0764512	67.11	189.577	5.24	12.4678	1464.36	1566.42	2172.09	2504.58	4549.27	6144.92	5361.45	7879.58	6813.73	11522.8	8498.55	16141.2	11302.5	24442.7	2301	2560.92	3444.55	4212.58	7203.55	10288.4	9304.36	14140	11753.4	21137.2	14824.9	30365.8	20096.2	46376.9	223.727	216.417	294.273	276.917	459.182	523.5	541.182	642.333
Sei-0	CS28729	Italy	46.5438	11.5614	1000-1500	7	6	0.333883	0.338752	125.989	243.817	8.83778	15.9633	1049.27	1373.33	1630.18	2188.17	3718	5280.5	4887.91	7023.33	6949	10377.7	9726.45	14445.8	14619.7	22626.3	1558.18	2197.67	2589.27	3547.5	6287.91	9280.83	8635.73	12710.8	12419.5	19208.8	17846.3	27489.7	27396.6	43480.3	227.818	222.833	262.182	287.167	455.364	488.833	531.455	592.5
Shahdara	CS76227	Tajikistan	38.35	68.48	3400	6	11	0.308004	0.387946	104.546	204.188	6.44222	12.8111	1279.6	1856.92	1679.18	2678.17	4012.36	6269.67	5036	7902.42	6934.73	11341.5	9198.45	15308.6	13502	22444.9	2054.5	3068.17	2800.64	4564.67	6853.27	10899.1	9050.55	14505.8	12642.5	21159.1	17282.9	29486.1	25812	43864.7	221.9	236.083	264.091	289.583	417.182	519.75	470.909	617
Sorbo	N931	Tajikistan	38.35	68.48	1400-1500	4	11	0.638445	0.382846	121.69	162.384	8.71	10.0686	1692	1343.71	2436.9	1905.71	5336.2	4738.86	6355.2	5814.29	8213.3	8483.71	10532.3	11638.1	14658	17205.3	2722.6	2191.57	4050	3243	9125.6	7841.43	11407.5	10444.3	14618.5	15480.1	19268.6	21798.1	27313.1	32821.6	270.8	220.143	324.1	252.143	518.5	436.143	573.9	531
St-0	CS76231	Sweden	59	18	1-100	1	1	0.366953	0.265424	140.76	238.988	9.88778	15.0433	1341.73	1527.09	2039.18	2325.36	4578.45	5661.36	5766.36	7301.27	7900.55	10681.6	10313.3	15062.1	14738.9	23656.9	2073.27	2478	3266.82	3839.82	7818.45	10085.6	10193.1	13461.7	14089.2	20218.2	18800.7	29052.6	27647.4	46291.6	213.364	222.909	260.273	270.364	469.455	493.273	528.273	581.727
Ste-3	CS76232	United States of America	42.03	-86.514	100-200	1	4	0.164447	0.22417	17.9329	66.5978	1.61714	3.53333	658.667	528.4	936.333	791.1	1835.44	1773.4	2160.44	2331.9	2875.89	3521.4	3723.75	4942.7	4614.11	7555.3	906.667	812.1	1246.67	1256.4	2550.89	2827	3247.56	3937.3	4255.56	5999.8	5271.62	8777.7	6561.11	13745.5	208.778	173.7	214.556	198.2	290.889	265.2	357	338.9
Stw-0	N1538	Russian Federation	52	36	100-200	3	9	0.256003	0.317016	102.986	224.983	7.79111	15.8256	1032.1	1450	1582.8	2344.36	3494.7	5189.36	4445.3	6624.73	6257.8	9809.27	8381.5	14351.6	12264	21928.7	1611.3	2275.18	2561.2	3882.91	6033.1	9121.27	7930	12149.2	11164.7	18497.2	15108.8	27515.1	22697.2	42583.5	219.5	237.909	285.8	319.182	414	497.091	462.1	555.273
Tamm-2	CS22604	Finland	60	23.5	1-100	11	6	0.112643	0.0925193	36.8478	149.271	2.25667	9.89	1119.18	1607.92	1547.27	2264.08	3333.18	4905	4036.73	6529	5249.18	9226.25	6352.82	12467.8	8541.45	18718.1	1535.09	2636.33	2281.36	3855.75	5554.27	8620.67	7014	11884.9	9100.36	17120.4	11107.2	23566.2	15405.5	35680.2	250.091	240.667	272.364	288.667	476.182	496.833	513.182	596.833
Tamm-27	N22605	Finland	60	23.5	1-100	6	6	0.0786643	0.459185	42.6412	174.504	3.2475	11.4433	1034.55	1882.75	1400.45	2691.92	2807.18	6040.25	3321.36	7529.75	4395.18	11099.3	5909.6	15422.2	7392.09	22962.2	1416.27	2979.08	2057.82	4415.17	4123.18	10238.1	5347.82	13690.3	7162.73	20588.7	9762.7	29200.4	12425	44126.8	224.455	246.25	264.182	316.167	370.818	535.417	421	621.583
TDr-1	CS76245	Sweden	55.7683	14.1386	1-100	4	10	0.0862924	0.334367	28.1822	127.586	2.28444	8.95	1113.64	1074.33	1476	1673.89	3124.45	3949.44	3758.27	5215.22	4591.09	7744.56	5314.27	11271	6483	16595	1452.45	1707.33	2208.82	2690	4805.45	6509.67	6105.45	9166.33	7042.45	13881.1	7767.45	20735.8	10183.1	31146.9	215.182	193.778	224.364	224.333	342	393.556	386.727	479.444
TDr-3	CS76248	Sweden	55.7686	14.1381	1-100	9	10	0.100833	0.360459	58.4222	212.2	4.09778	13.8567	1151.91	1502.17	1594.91	2286.42	3425.27	5837.58	4124.36	7511.75	5270.18	10811.8	6533.91	15052	8657.91	23639.8	1503.55	2400.5	2397.64	3827.92	5441.45	10343.2	6801.82	13958.9	8636.64	20570.3	10888.7	29159.1	14889.9	46482.2	219.636	232.917	238.545	286.583	403.091	492.833	441.273	577
Te-0	N1550	Finland	60.0585	23.2982	1-100	6	5	0.186261	0.2594	103.138	246.554	6.66222	16.3189	1292	2308.92	1907.08	3465.17	4397.75	8066	5539.92	10891.8	7831.33	15796.1	10141.2	21606.7	14199.7	31890.4	1967.92	3834.08	3068.5	5869.25	7388.08	14517.8	9776.08	20492.2	13859.1	30359	18562.8	42559.5	26672.2	63457.8	218.25	259.333	248.833	334.25	415.5	576.167	488.167	708.917
Tha-1	CS28758	Netherlands	52.08	4.3	1-100	1	6	0.781631	0.565102	83.6689	98.26	5.45	5.81333	832.727	756	1208.73	1116.09	2810.45	2760.91	3506.45	3529.27	4934.27	4984	6431.64	6851.73	9196.09	10018.2	1313.91	1183.36	1995.18	1828.09	4714.64	4710.82	6368.18	6318.91	9090	9105.73	12095.7	12909.4	17629.3	19062.6	207.909	197.182	218.909	214.909	318.273	313	399.273	355.545
Ting-1	CS28759	Sweden	56.5	14.9	100-200	2	10	0.0478995	0.256979	46.84	256.515	3.17	17.46	1256.5	2395.83	1866.4	3684.5	3698.4	8714.33	4366	11124.3	5415.3	16074.7	6698.2	22780.3	9029.4	34421.7	1821.6	3794.5	2830.5	6152.5	5786.1	15670	7144.1	20553.2	8708.1	30188.3	10708.8	43343.5	14790.6	66387.7	205.6	292.5	239.1	395.833	401	655	444.5	743.833
Tottarp-2	CS76251	Sweden	55.95	13.85	1-100	4	8	0.173615	0.337026	44.76	140.089	2.85667	8.91	936.4	966.2	1381.4	1478.8	3180.6	3812.4	3769.7	4939.2	4911.5	7212.1	6189.2	9951.7	8198.3	15087.7	1440	1589.6	2196.8	2490.3	5316.9	6744.6	6688.6	9226.6	8511.9	13540	10983.6	19100	14624.8	29344.9	196.4	182.2	211.2	208.8	323.1	321.3	379.2	399.7
TOU-A1-116	CS76253	France	46.6667	4.11667	200-300	6	3	0.545986	0.355255	176.276	250.196	12.8467	16.15	2056.33	2366.2	3071.25	3638	6532.33	7557.8	8149.83	9378	11208.3	13672.2	14994	19217.8	21828.2	28167.6	3224.5	3979.5	5053.17	6338.9	11625.1	14019.7	15030.3	17849	20699.8	26345.6	28312.8	37489.4	42011.5	55222.8	250.5	252.1	322.833	352.6	517.667	563.7	570.417	628.7
Ts-1	CS76268	Spain	41.7194	2.93056	1-100	11	3	0.207863	0.445758	88.6844	228.113	6.46889	15.57	1487.09	1793.42	2201.36	2851.67	4616.82	6426.67	5576.36	7933.33	7359	11726.6	8978.64	16369.8	12018.6	22478.9	2200.45	2974.17	3481.36	4886.83	7592.36	11410.6	9563.09	14604.8	12658.5	22133.3	15665.4	31451.3	21169.6	43653	210.909	204.5	251.909	254.917	425.273	492	479.182	561.667
Tscha-1	CS28779	Austria	47.0748	9.9042	600-700	4	7	0.337209	0.459211	94.8044	179.091	6.80111	11.5833	1371.91	1364.7	1839.55	1962.9	3980.73	4729.5	4909.73	6082.7	6550.36	8723.7	8467.18	12021	11461.7	17993.1	1987.45	2150.9	2869	3312.5	6314.27	8029.1	8500.64	11020.7	11475.1	16116	15159.7	22729.8	21087.6	34684.5	212.818	196.4	234.727	224	341	355.9	443	444.6
Tsu-0	CS28780	Japan	34.43	136.31	1-100	12	1	0.0515936	0.0922861	43.4044	283.572	3.29	18.62	1824.42	1870.33	2734	3073.17	5157.75	6983.17	5865.5	9133.83	6931.83	13780.3	7886.5	19504.1	9654.33	28641.6	2462	2901.92	3866.92	4860.92	7659.75	12249.1	8790.42	16599.5	9426.5	25578.1	10095.2	36847.9	12846.2	54734.7	241.417	224.583	312.583	320.75	503.75	541.917	543.167	646
Tsu-1	N1640	Japan	34.43	136.31	1-100	7	1	0.0342042	0.173535	32.9244	279.817	2.34778	18.2	1631.58	1849	2415.92	3019.67	4535.83	6978.08	5136.92	8832.92	6100	12717.7	6809.08	18634.7	7982.08	27458.8	2213.08	2931.42	3450.08	4906.92	6658.08	12195.8	7671.17	16074.1	8357.42	23560.1	8662.08	35407.4	9974.42	52935.5	242.75	229.5	301.167	332.25	490.75	560.167	527.833	653.083
Tu-0	N1567	Italy	45	7.5	200-300	7	1	0.0363368	0.22009	32.5622	270.484	2.47	18.48	1412	1912.08	2095.5	3110	4160.58	7038.83	4842.92	9357.75	6001.55	13662.9	6766.33	18936.3	8335	27614.1	1905.17	3022.58	2941.25	5043.25	6132.67	12388.3	7356.83	17112.9	8583.82	25471.6	9411.17	36082.4	11628.8	53281.9	226.167	236.083	274.167	323.5	439.917	545.167	487.083	661.583
Tul-0	N1570	United States of America	43.2708	-85.2563		11	4	0.313591	0.45345	101.688	203.956	6.99625	12.7678	1428.58	1565.5	2175.08	2519.92	4658.08	5594.42	5602	7016.92	7518.67	10197.3	9726.75	14777.7	13209.7	21002	2223.33	2417.08	3455.42	4108.25	7831.33	9649.5	9694.17	12613.2	12837.7	18840.2	16649.2	27618.1	23122.2	39614	208	223.667	260.083	266.083	457	473.833	518.417	560.083
Ty-0	CS28786	United Kingdom	56.4278	-5.23439	1-100	1	6	0.660544	0.498913	146.384	187.613	10.68	12.2311	1701.7	1782	2564.5	2591.36	5586.6	5949.45	7108.3	7440.73	9675	10809.6	12658.8	15019.7	18158.7	21449.4	2832.1	3053.18	4479.8	4638.55	10173.2	10883.2	13285.1	13965.5	18366.1	20615.5	24717.1	29289.5	35864.6	42270.1	239.7	227.909	286.5	266.636	484	482.182	555.9	562.636
Uk-1	CS28787	Germany	48.0333	7.7667	200-300	5	3	0.0714937	0.24372	42.3456	196.983	3.03	13.5689	915.917	1373.33	1332.92	2113.25	2379.08	4690.17	3070.58	6395.42	4033.58	9396.42	4881.58	12941.2	6565.25	19740.7	1382.83	2173	1991.42	3418.58	3692.42	8074.42	4965.33	11503.1	6603.17	17250.9	8137.17	24633.8	11237.9	38168.2	213.667	221.083	248.5	272.167	363.917	484.667	446.5	565.917
Uk-2	CS28788	Germany	48.0333	7.7667	200-300	7	3	0.151622	0.214049	33.1278	111.894	2.74444	7.35111	1010	960.167	1472.64	1512	2763.45	3363.42	3396.18	4543	4483.91	6592	5627.27	9633.45	7381.36	14413.1	1447.73	1559.17	2278.27	2531.58	4401.73	5777.42	5836.91	8101.58	7702.64	11965.2	9775.45	18000.4	13007.6	27231.8	194.636	188.917	226.636	222.667	353.364	366.75	420.545	452
Uk-4	N1581	Germany	48.0333	7.7667	200-300	10	3	0.0631553	0.45899	33.2578	174.992	1.94444	12.1644	937.9	1380.18	1333.8	2157.55	2729.6	5383.09	3321.6	6915.27	4305.9	9954.09	5853	13927.9	6935	20869.5	1452.5	2282	2148.7	3740.73	4574.6	9556.27	5807.8	12765	7496.6	18508.1	10196.8	26458.1	12415.1	40074.7	188.2	208.182	214.5	256.818	312.8	451.727	370.8	571.273
UKSE06-520	CS76290	United Kingdom	51.3	1.1	1-100	4	5	0.133487	0.586239	29.5067	87.6644	1.79	6.42	777.333	1070.1	994.3	1486.1	2128	3545.7	2502.6	4593	3266.7	6581.7	3988.3	9043	5245.8	13227.2	1238.56	1752.2	1631.8	2550.3	3476.3	6105.4	4398.4	8229	5741.2	11973	7156.7	16928	9750	25329.6	193.444	194	212	217.8	289.7	345.2	334.7	431.6
Ull2-3	CS76293	Sweden	56.0648	13.9707	1-100	5	2	0.0319374	0.345638	36.7633	271.524	2.46889	18.3122	1055.73	1888.08	1477.18	2924.5	2979.55	7023.67	3471.45	9294.58	4466.45	13452.9	5252.82	19261.8	6678	28310.8	1653.64	3227	2383.91	5169.58	5090	12854.8	6261.55	17758.2	7960.55	26124.1	9522.09	38054.9	12210.5	55870.7	199.909	221.417	214.273	286.917	333.455	499	376	612.417
Uod-1	N22612	Austria	48.3	14.45	400-500	11	8	0.127369	0.539001	43.1556	147.067	3.13556	9.74778	1037.17	1076	1530.25	1764.83	3154.75	3806.67	3736.5	5184.42	4733.83	7784	5615	11491.5	7483.08	17240.1	1402.08	1679.75	2199.5	2786.5	4886.92	6348.75	6074.17	9382.58	7571	14174.9	9051.58	21256.7	12075.2	32600.4	205.417	198	230.667	232.083	380.667	391.917	434.75	454.75
Utrecht	CS28795	Netherlands	52.0918	5.1145	1-100	11	3	0.11146	0.142598	66.6444	240.778	4.55556	15.5233	1244.5	1886.75	1849.75	2957.08	3825.75	6676.08	4633.58	8313	6195.42	12475.6	7765.75	18127	10849.4	26942.3	1838.08	2932.92	2852.08	4760.33	6072.5	11537.8	7854	15091.8	10468	23060.4	13353.2	33970.7	19316	51873.2	220.833	243.75	267.833	359.083	443.917	562.833	500.75	641.583
Van-0	CS76297	Canada	49.3	-123	1-100	7	5	0.0317819	0.118696	16.3111	137.967	0.544444	8.98111	1056.22	1296.4	1420.67	1979.2	2446.33	4764.2	2867.44	6167.1	3543.89	8899.3	4063.78	12211.5	4906.33	18251	1302.67	1963.9	1878.78	3094.8	3374.89	8067.2	4291	10941.2	5161.44	16128	5914.22	22672.8	7286.89	34506.8	221.333	216.7	243.111	261.8	322.778	447.3	351.444	530.7
Var2-1	CS28798	Sweden	55.58	14.334	1-100	1	6	1.52058	0.282615	171.924	144.22	10.8978	8.20556	1735.42	1339.42	2474.83	1813.33	5247.33	4122.5	6428.42	5054.42	9116.17	6814.17	12229.5	9372.08	17003.7	13330.5	2445.58	2079.5	3712.67	2753.42	8241.08	6600.58	10625.7	8504.58	15399.6	11771.1	21431.9	16969.5	30281.1	24350.4	231.091	201	288.167	249.5	513.5	419.917	587.75	479.583
Ven-1	CS28800	Netherlands	52.0333	5.55	1-100	4	2	0.291098	0.241565	78.55	195.031	6.42667	13.3011	1470.17	1569.58	2146.08	2434	4928.08	5425.08	6268.75	6876.25	8604.25	10171.3	11030.7	14265.8	14653.1	20273.7	2228.75	2623.08	3445	4174.67	8193.08	9235.42	10887.3	12326.5	14928.8	18483.6	19322.3	26477.5	26224.4	38803.5	230.167	186.083	282.083	253.583	476.583	460	572	570.417
Wa-1	N22644	Poland	52.3	21	100-200	11	11	0.0692713	0.208558	70.1867	342.071	5.36556	23.4911	1374.5	2055.25	1944.75	3292.83	4088.83	7602.5	4917.42	10083.9	6286.92	14804.1	7621.75	20330.5	10107.6	29938.7	2096.92	3566.42	3254.67	5838	7018.83	14111.6	8667.67	19504.1	10987.8	29272.1	13768.6	41487.1	18712.4	61300	217.167	226.333	255.25	302	399.583	516.5	436.75	614.083
Wag-3	CS28808	Netherlands	51.9666	5.6666	1-100	7	2	0.0661173	0.477375	33.3	202.844	3.1	13.7978	1222.42	1764.73	1695.92	2724.36	3120.33	4965.64	3962.25	6986.36	5289.17	10306.8	6541.83	14690.1	8675.75	21541.4	1710.67	2843.91	2454.17	4544	5028.92	8678.09	6653	12802.4	8837.75	19251.4	10859.2	27924.7	14661.8	41663.7	219.833	223.636	244.667	293	382.833	450.455	451	544.818
WAR	CS28812	United States of America	41.7302	-71.2825	1-100	2	1	0.0268538	0.21338	28.5333	234.533	1.86222	16.5967	1194.27	2018.25	1563.18	3013.92	3000.55	7333	3441.82	9503.42	4259	13460.8	4956.73	18656.8	6067.91	27490.4	1589.18	3171	2260.36	4978.83	4559.27	12605.8	5450	17278.8	6698.55	24891.2	7822.64	35301.1	9946.45	53117.7	223.727	267.583	249.455	348.833	367.818	603.25	413.455	726.583
Wei-0	CS76301	Switzerland	47.25	8.26	400-500	6	3	0.138711	0.280239	77.3144	239.109	5.70222	15.6056	1268.45	1597.92	1841.91	2540.08	4072.82	5747.83	4997.45	7735.75	6694.36	11659	8343.91	16813.3	11326.4	26402.5	1930.09	2656.67	2915.18	4346.25	6966.64	10362	8914.82	14495.2	12031.2	22043.7	15309.9	32320.8	21112.5	51285.9	233.273	231.083	279	309.583	457.818	538.583	523	651.833
Wil	CS6888	Lithuania	54.6833	25.3167	100-200	6	4	0.380126	0.22241	80.5111	147.667	5.00778	9.01889	769	954.167	1198.36	1474.83	2589.82	3044.42	3392.55	4314.5	4805.64	6329.92	6349.82	8740.25	9300	13339.2	1050.64	1363.33	1788.64	2336.08	4210	5237.17	5784.36	7692.17	8269.18	11554.9	11086.7	16456	16921	25779.5	200.182	184.417	218.545	211.417	281.636	279	356.909	381.667
Wil-2	N1596	Lithuania	54.6833	25.3167	100-200	11	11	0.126624	0.0805141	48.2333	153.633	3.04111	9.85222	690.091	1176.75	971.182	1805.58	2291.91	4557.33	2926.36	6067.58	4150.91	8872	5703.7	12429.9	7479	18543.3	973.727	1842.25	1366	2928.17	3693.45	7996.08	4948.45	11229.6	7099.27	16804.1	10017.5	24236.6	13405.2	36552.6	211.545	203.25	215.909	236.25	259.455	408.25	335.273	497.083
Wl-0	CS28822	Germany	47.9299	10.8134	500-1000	5	3	0.191404	0.244483	86.7111	210.744	5.67667	12.9533	984.833	1362.25	1422	2210.92	3289.33	5664.75	4117.75	6838	5758.08	10225.8	7297.5	14571.8	10070.8	21648.6	1527.42	2302.17	2294.25	3794.08	5554.25	9857.92	7318.67	12761.4	10304.9	19409.1	13347.8	28193.1	18784.1	42138.9	184.417	196.417	218.667	242.917	332	457.417	376.75	516.083
Ws	CS28823	Russian Federation	52.3	30	100-200	5	11	0.0440658	0.353338	28.1875	209.567	1.86	14.4711	1185.1	1465.1	1710.8	2246.1	3412.4	5439.9	3956.1	6917.4	4874.4	10245.6	5801.7	14446.8	6954.3	21226.9	1729.8	2326.6	2696.3	3699.2	5589.4	9432.9	6861.2	12590.2	8231.2	18933.2	9861.5	27179.4	11947.4	40537.5	212.7	216.4	234.9	270.5	395.7	452.7	425.1	563.6
Ws-0	N22623	Russian Federation	52.3	30	100-200	2	9	0.0684863	0.384367	48.4167	216.521	3.68778	16.02	1139.58	1812.33	1568.5	2749.08	3353.67	7059.92	3919.08	9115.67	5074.17	13191.7	6322.75	18398	8549.42	27914.3	1588.83	2956.33	2459.5	4639.25	5580.92	12280.2	6858.58	17219.6	8657.58	25061.2	10895	35769.2	15147.9	54806	225.583	255.333	247.667	319.167	402.25	552	440.75	666
Ws-2	N22659	Russian Federation	52.3	30	100-200	10	11	0.0978557	0.270732	34.44	148.313	2.32125	10.0022	925.143	1117.27	1329	1666.55	2655.71	4182.27	3139.14	5262.09	4057.57	7629.45	5114.43	11118.7	7062	16758.1	1388.29	1855.73	2123.57	2854.45	4368.14	7168.91	5413.29	9674.27	6932	14171.4	8836.71	21076.5	11981.3	32145.5	201.286	197.182	228.429	216.455	327.429	374.455	370.429	497.727
Ws-3	N1638	Russian Federation	52.3	30	100-200	3	11	0.123813	0.518163	64.8778	221.433	4.86	14.9744	1128.17	1439.67	1610.92	2244.08	3354.17	5180.75	4179.58	6959.83	5680.42	10356.9	7034.83	14745.6	9335.33	22091.1	1781.17	2460.92	2587	3868.17	5630	9289.08	7380.33	12942.2	10060	19579.2	12966	28779	17443	43328.9	208.583	216	223.167	269.167	368	450.667	452.667	574.917
Yo-0	CS28843	United States of America	37.45	-119.35	1400-1500	1	4	0.801334	0.687153	184.267	199.1	12.5656	12.1633	1516.5	1471.8	2292.17	2237.4	5281.25	5189.8	6815.33	6871.4	9475.08	10371.6	12810.2	14305.8	19190.3	22163.8	2358.33	2455.1	3784.33	3859.8	9405.75	9253.9	12552.2	12837.3	17709.2	19624.8	24592.6	27751.8	37513.3	43374.5	239.667	221.9	307	281.3	505.667	479.8	590.333	570.4
Zdr-1	N22588	Czech Republic	49.3853	16.2544	400-500	1	8	0.406282	0.229126	111.019	188.161	8.65222	13.4878	1499.67	1437.08	2363.42	2274.17	5298.25	5312.33	6676.17	7249.25	8900.67	10697.2	11486.8	15380.4	16166.5	23477.7	2226.92	2220.67	3757.58	3694.83	9030.33	9195.08	11818.5	13211.2	15389.9	19955.2	20153.3	29429.8	29028	45481.2	227.083	207.333	311.25	266.417	494.5	440.75	552.917	559
Zü-1	CS28847	Switzerland	47.3667	8.55	500-600	1	3	0.537229	0.490073	141.811	208.011	10.8456	15.31	1833.42	1822.58	2640.92	2761.67	5939.17	6247.67	7722.33	8763.25	10835.2	12918.2	14082.3	17752.6	20920.1	26547.8	2974.67	3063.08	4447.25	4657	10806.6	11407.2	14548.9	16532.4	20464	24849.5	27167.6	34992.3	40947.1	52556.5	244.917	239.083	294.917	278.083	530.583	487.083	604.25	639.25
[truncated: 672 more columns]

## Sheet: Table S2
Table S2: Relative standard deviations of trait data for all measurement days from the Arabidopsis automatic phenotyping experiment. For a description of traits, see Table S3.
							Data type:	Biomass accumulation	Biomass accumulation	Biomass accumulation	Biomass accumulation	Automatic phenotyping	Automatic phenotyping	Automatic phenotyping	Automatic phenotyping	Automatic phenotyping	Automatic phenotyping	Automatic phenotyping	Automatic phenotyping	Automatic phenotyping	Automatic phenotyping	Automatic phenotyping	Automatic phenotyping	Automatic phenotyping	Automatic phenotyping	Automatic phenotyping	Automatic phenotyping	Automatic phenotyping	Automatic phenotyping	Automatic phenotyping	Automatic phenotyping	Automatic phenotyping	Automatic phenotyping	Automatic phenotyping	Automatic phenotyping	Automatic phenotyping	Automatic phenotyping	Automatic phenotyping	Automatic phenotyping	Automatic phenotyping	Automatic phenotyping	Automatic phenotyping	Automatic phenotyping	Automatic phenotyping	Automatic phenotyping	Automatic phenotyping	Automatic phenotyping	Automatic phenotyping	Automatic phenotyping
							Phene:	shoot fresh weight	shoot fresh weight	shoot dry weight	shoot dry weight	area (geometry trait based on fluorescence top view) [px^2]	area (geometry trait based on fluorescence top view) [px^2]	area (geometry trait based on fluorescence top view) [px^2]	area (geometry trait based on fluorescence top view) [px^2]	area (geometry trait based on fluorescence top view) [px^2]	area (geometry trait based on fluorescence top view) [px^2]	area (geometry trait based on fluorescence top view) [px^2]	area (geometry trait based on fluorescence top view) [px^2]	area (geometry trait based on fluorescence top view) [px^2]	area (geometry trait based on fluorescence top view) [px^2]	area (geometry trait based on fluorescence top view) [px^2]	area (geometry trait based on fluorescence top view) [px^2]	area (geometry trait based on fluorescence top view) [px^2]	area (geometry trait based on fluorescence top view) [px^2]	area (geometry trait based on visible-light top view) [px^2]	area (geometry trait based on visible-light top view) [px^2]	area (geometry trait based on visible-light top view) [px^2]	area (geometry trait based on visible-light top view) [px^2]	area (geometry trait based on visible-light top view) [px^2]	area (geometry trait based on visible-light top view) [px^2]	area (geometry trait based on visible-light top view) [px^2]	area (geometry trait based on visible-light top view) [px^2]	area (geometry trait based on visible-light top view) [px^2]	area (geometry trait based on visible-light top view) [px^2]	area (geometry trait based on visible-light top view) [px^2]	area (geometry trait based on visible-light top view) [px^2]	area (geometry trait based on visible-light top view) [px^2]	area (geometry trait based on visible-light top view) [px^2]	border length (geometry trait based on fluorescence top view) [px]	border length (geometry trait based on fluorescence top view) [px]	border length (geometry trait based on fluorescence top view) [px]	border length (geometry trait based on fluorescence top view) [px]	border length (geometry trait based on fluorescence top view) [px]	border length (geometry trait based on fluorescence top view) [px]	border length (geometry trait based on fluorescence top view) [px]	border length (geometry trait based on fluorescence top view) [px]	border length (geometry trait based on fluorescence top view) [px]	border length (geometry trait based on fluorescence top view) [px]
							Day:	day 20	day 20	day 20	day 20	day 9	day 9	day 10	day 10	day 12	day 12	day 13	day 13	day 14	day 14	day 15	day 15	day 16	day 16	day 9	day 9	day 10	day 10	day 12	day 12	day 13	day 13	day 14	day 14	day 15	day 15	day 16	day 16	day 9	day 9	day 10	day 10	day 12	day 12	day 13	day 13	day 14	day 14
							B treatment:	-B	+B	-B	+B	-B	+B	-B	+B	-B	+B	-B	+B	-B	+B	-B	+B	-B	+B	-B	+B	-B	+B	-B	+B	-B	+B	-B	+B	-B	+B	-B	+B	-B	+B	-B	+B	-B	+B	-B	+B	-B	+B
Accession	Stock number	Country	Latitude	Longitude	Altitude	k-cluster	Phylogenetic clade	MB FW	PB FW	MB DW	PB DW	M005 - 275 area - day 9	P005 - 275 area - day 9	M059 - 329 area - day 10	P059 - 329 area - day 10	M113 - 491 area - day 12.2	P113 - 491 area - day 12.2	M167 - 545 area - day 13	P167 - 545 area - day 13	M221 - 599 area - day 14	P221 - 599 area - day 14	M275 - 653 area - day 15	P275 - 653 area - day 15	M329 - 707 area - day 16	P329 - 707 area - day 16	M006 - 276 area - day 9	P006 - 276 area - day 9	M060 - 330 area - day 10	P060 - 330 area - day 10	M114 - 492 area - day 12.2	P114 - 492 area - day 12.2	M168 - 546 area - day 13	P168 - 546 area - day 13	M222 - 600 area - day 14	P222 - 600 area - day 14	M276 - 654 area - day 15	P276 - 654 area - day 15	M330 - 708 area - day 16	P330 - 708 area - day 16	M007 - 277 border length - day 9	P007 - 277 border length - day 9	M061 - 331 border length - day 10	P061 - 331 border length - day 10	M115 - 493 border length - day 12.2	P115 - 493 border length - day 12.2	M169 - 547 border length - day 13	P169 - 547 border length - day 13	M223 - 601 border length - day 14	P223 - 601 border length - day 14
11PNA4	CS76084	United States of America	42.0945	-86.3253	100-200		4	0.146398	0.0465449	0.180134	0.0691597	0.130936	0.162538	0.135481	0.157459	0.163982	0.147497	0.178447	0.171498	0.181953	0.197264	0.217844	0.174937	0.225149	0.173893	0.121955	0.149016	0.136945	0.16712	0.188041	0.180799	0.197698	0.199514	0.212252	0.211948	0.239424	0.196641	0.248033	0.194698	0.0674209	0.101916	0.121275	0.165792	0.066057	0.0845038	0.0877083	0.112795	0.120505	0.174461
328PNA	CS76085	United States of America	42.0945	-86.3253	100-200	7	4	0.190169	0.0507072	0.201338	0.0474322	0.24043	0.201615	0.219853	0.171022	0.19862	0.177358	0.187997	0.134507	0.182456	0.149985	0.190129	0.14237	0.188619	0.106588	0.164612	0.1516	0.220017	0.161695	0.199289	0.182345	0.193163	0.155654	0.175331	0.166842	0.18857	0.159496	0.191839	0.134619	0.144631	0.073789	0.113407	0.0722577	0.0858763	0.120263	0.0769545	0.0988661	0.0816379	0.116645
Ak-1		Germany	48.0683	7.62551	200-300	11	3	0.293825	0.129381	0.272235	0.157813	0.183789	0.23738	0.194541	0.226993	0.23623	0.207873	0.183743	0.207349	0.190197	0.215256	0.213125	0.210078	0.254525	0.208903	0.139784	0.20889	0.157412	0.218727	0.183279	0.202763	0.182943	0.205533	0.191816	0.213461	0.222788	0.207636	0.272484	0.20529	0.0841106	0.0827233	0.190082	0.196679	0.0872149	0.0869213	0.0903715	0.124908	0.124144	0.145956
Akita	252AV	Japan	39.43	140.06	1-100	6	8	0.130974	0.0126926	0.151701	0.0544893	0.174768	0.185169	0.173257	0.194386	0.145516	0.174089	0.202267	0.162801	0.230002	0.162724	0.239722	0.159383	0.29955	0.170249	0.192214	0.188571	0.174659	0.193011	0.205134	0.181596	0.258806	0.170091	0.334363	0.172628	0.394501	0.16904	0.5085	0.179758	0.0940688	0.136074	0.17082	0.243673	0.169026	0.0986483	0.122424	0.12177	0.121285	0.134167
Alc-0	CS76088	Spain	40.31	-3.22	500-600	9	3	0.269337	0.180179	0.464269	0.165336	0.365282	0.188409	0.370793	0.175383	0.32631	0.148437	0.285017	0.114989	0.282577	0.143951	0.254459	0.131197	0.297998	0.173782	0.314783	0.187438	0.325878	0.16527	0.316852	0.143147	0.307854	0.115529	0.291765	0.146522	0.272907	0.124277	0.326988	0.175918	0.0838928	0.0676794	0.118991	0.15483	0.292666	0.0584792	0.215903	0.0807687	0.136935	0.150321
An1	CS76091	Belgium	51.2167	4.4	1-100	10	1	0.280402	0.149956	0.338571	0.144877	0.224714	0.2998	0.20935	0.315085	0.22382	0.322902	0.242086	0.293187	0.293109	0.29787	0.320412	0.291364	0.399322	0.294802	0.206636	0.277235	0.178736	0.297891	0.197307	0.30765	0.236942	0.288078	0.289245	0.291821	0.323072	0.284029	0.403711	0.289078	0.0834043	0.265495	0.181384	0.261959	0.125898	0.192296	0.106326	0.181062	0.120281	0.179807
Ang-0	CS28018	Belgium	50.3	5.3	50-100	7	3	0.202858	0.424807	0.238831	0.520167	0.145757	0.359731	0.141412	0.365389	0.0993394	0.32411	0.123208	0.357344	0.13788	0.34703	0.172917	0.381819	0.191048	0.405839	0.15252	0.373059	0.15235	0.357014	0.125283	0.381781	0.141876	0.381607	0.17002	0.365855	0.213884	0.384483	0.234195	0.426721	0.0735886	0.111882	0.0774299	0.180118	0.153099	0.223299	0.0969949	0.196516	0.0675621	0.2227
Ang-1	N951	Belgium	50.3	5.3	50-100	5	5	0.232135	0.271783	0.254774	0.305859	0.306477	0.340974	0.308183	0.350881	0.321069	0.285381	0.333908	0.332465	0.346134	0.317997	0.354556	0.319944	0.362299	0.350577	0.298382	0.319285	0.303	0.351367	0.342703	0.312903	0.349951	0.350139	0.366242	0.32897	0.368208	0.328494	0.381212	0.362332	0.0476683	0.162784	0.193543	0.270279	0.189985	0.154423	0.178563	0.163173	0.147145	0.146923
Ann-1	CS28049	France	45.9	6.13028	400-500	11	3	0.166324	0.0986428	0.138712	0.110325	0.14082	0.236989	0.127219	0.247066	0.12847	0.266924	0.126263	0.242855	0.147462	0.233759	0.166496	0.245115	0.199082	0.263076	0.101445	0.25017	0.141298	0.250733	0.116325	0.27039	0.123757	0.260451	0.151293	0.248719	0.175315	0.256216	0.200991	0.278313	0.0899674	0.13263	0.0701004	0.191205	0.0469496	0.180983	0.0426531	0.175392	0.0622866	0.159736
Arby-1	CS28051	Sweden	59.4308	16.7999	1-100	11	10	0.176528	0.195479	0.262209	0.190642	0.232506	0.227036	0.262835	0.255617	0.335188	0.239983	0.376661	0.235091	0.40766	0.242087	0.452889	0.239981	0.50972	0.246762	0.258452	0.253695	0.283256	0.27788	0.401475	0.27181	0.433225	0.244988	0.492462	0.251947	0.53443	0.250729	0.581854	0.256101	0.0838341	0.164388	0.175164	0.222747	0.215559	0.170057	0.204871	0.12319	0.23583	0.151048
Ba1-2	CS76093	Sweden	56.4	12.9	1-100	5	2	0.111145	0.125476	0.110915	0.139611	0.292308	0.160302	0.202803	0.191313	0.224345	0.165223	0.230901	0.174688	0.255979	0.181111	0.292563	0.198027	0.332841	0.189421	0.306441	0.195687	0.224351	0.231589	0.252216	0.194174	0.244039	0.194211	0.286655	0.194597	0.345554	0.209153	0.388364	0.199391	0.16362	0.1899	0.114065	0.179065	0.176823	0.0954191	0.0930098	0.0959862	0.124319	0.136464
Bay-0	CS76094	Germany	49	11	300-400	5	8	0.444526	0.196859	0.569315	0.209399	0.350573	0.325435	0.371003	0.339145	0.423409	0.330761	0.414631	0.288114	0.424576	0.233678	0.447757	0.287203	0.454703	0.281313	0.359806	0.376191	0.396882	0.382488	0.45026	0.381026	0.444863	0.331756	0.460528	0.268953	0.486348	0.33389	0.474289	0.312203	0.13668	0.160106	0.203001	0.293798	0.243063	0.224844	0.22642	0.212342	0.224119	0.211154
Bg-2	CS76096	United States of America	47.6479	-122.305	150	2	5	0.243823	0.125336	0.359048	0.140813	0.306678	0.197098	0.302255	0.218256	0.309553	0.245912	0.312085	0.236265	0.305	0.24155	0.312241	0.244402	0.334525	0.241833	0.331715	0.20086	0.325249	0.223918	0.342665	0.261044	0.320481	0.25508	0.332743	0.256096	0.364767	0.259182	0.394146	0.252603	0.0973737	0.0535248	0.219809	0.170553	0.183403	0.168103	0.122917	0.153657	0.139639	0.172714
Bl-1	N968	Italy	44.5041	11.3396	100-200	1	7	0.0619537	0.143346	0.0543098	0.173958	0.379749	0.304916	0.484043	0.350896	0.492813	0.396642	0.43474	0.380137	0.418533	0.391004	0.427173	0.400853	0.450098	0.389077	0.385749	0.321356	0.492568	0.375832	0.458512	0.41486	0.446228	0.4061	0.439215	0.40658	0.44113	0.419059	0.460468	0.401506	0.177469	0.21437	0.291238	0.178955	0.303632	0.201685	0.235542	0.222248	0.217333	0.241756
Bla-1	CS76097	Spain	41.6833	2.8	1-100	11	3	0.0965553	0.169898	0.202688	0.104623	0.181225	0.247102	0.200476	0.275606	0.23183	0.259591	0.253967	0.229833	0.258877	0.236202	0.226687	0.269337	0.209237	0.258453	0.207292	0.247081	0.225262	0.265122	0.289104	0.274979	0.293782	0.237883	0.301129	0.23922	0.251497	0.260231	0.232555	0.253063	0.0978727	0.102514	0.196561	0.183479	0.159539	0.220988	0.129261	0.136224	0.131542	0.143751
Blh-1	CS76098	Czech Republic	48	19	170	6	2	0.320874	0.122319	0.40945	0.133512	0.334171	0.340031	0.353313	0.352653	0.400965	0.374142	0.408659	0.367753	0.413823	0.365152	0.439829	0.364243	0.462577	0.363783	0.371631	0.361321	0.372487	0.360317	0.427572	0.390389	0.420585	0.386306	0.428898	0.381744	0.462372	0.378865	0.485822	0.374	0.147267	0.134046	0.268975	0.256727	0.266627	0.251465	0.217789	0.266415	0.2148	0.275987
Boot-1	CS28091	United Kingdom	54.4	-3.2667	1-100	3	5	0.30687	0.147593	0.305906	0.1587	0.329172	0.149123	0.320599	0.138924	0.339676	0.131566	0.360037	0.129543	0.385679	0.118268	0.42037	0.134242	0.452295	0.142603	0.34356	0.127632	0.334499	0.109347	0.371148	0.12518	0.387904	0.130435	0.422243	0.11517	0.462895	0.130881	0.486888	0.145375	0.0722265	0.0773497	0.217112	0.124814	0.168786	0.0613125	0.152623	0.0931849	0.160514	0.0808188
Bor-1	CS76099	Czech Republic	49.4013	16.2326	500-600	11	8	0.125603	0.290419	0.162669	0.307639	0.218589	0.253305	0.26004	0.290593	0.282261	0.259743	0.308206	0.279484	0.304728	0.265392	0.311117	0.262625	0.334734	0.259407	0.245861	0.27574	0.300531	0.300839	0.306362	0.28754	0.324319	0.291822	0.322731	0.281	0.332498	0.273648	0.359781	0.275675	0.0640662	0.0852908	0.116175	0.149146	0.134757	0.189398	0.129301	0.153278	0.135629	0.125398
Bor-4	CS76100	Czech Republic	49.4013	16.2326	500-600	6	8	0.257426	0.120909	0.30021	0.147873	0.32309	0.233546	0.336509	0.277567	0.40094	0.337965	0.39786	0.319566	0.3865	0.31881	0.398492	0.327253	0.447274	0.339842	0.334161	0.273161	0.383518	0.326546	0.421973	0.380681	0.445623	0.364478	0.430424	0.366792	0.455512	0.360373	0.509118	0.364948	0.0989417	0.146027	0.145283	0.166315	0.246681	0.227045	0.191619	0.209581	0.207013	0.264941
Br-0	N994	Czech Republic	49.2	16.6166	200-300	11	3	0.797232	0.0258935	0.775306	0.021993	0.237068	0.297878	0.263698	0.299351	0.37298	0.270141	0.362836	0.258067	0.389034	0.257124	0.422912	0.293316	0.483922	0.289818	0.258546	0.275625	0.296637	0.309029	0.43788	0.302633	0.404893	0.281053	0.444993	0.283453	0.503935	0.321012	0.562389	0.303253	0.0881801	0.159843	0.183799	0.206802	0.16033	0.133757	0.155132	0.130621	0.198161	0.142282
Bs-1	N997	Switzerland	47.5	7.5	300-400	1	3	0.197346	0.149635	0.216245	0.18188	0.248936	0.189537	0.246583	0.18153	0.214737	0.153209	0.225283	0.169591	0.238662	0.145293	0.268506	0.155851	0.308127	0.169669	0.244469	0.172045	0.283826	0.174745	0.235199	0.168637	0.238824	0.173509	0.265702	0.145446	0.298463	0.158144	0.33194	0.176339	0.119956	0.10381	0.224484	0.199901	0.0900852	0.0891286	0.103446	0.100473	0.130813	0.0944967
Bu-0	CS76103	Germany	50.5	9.5	200-300	11	2	0.373356	0.235468	0.452648	0.243106	0.235848	0.222682	0.235207	0.214223	0.373519	0.312442	0.324905	0.322913	0.315411	0.303919	0.335951	0.300865	0.346331	0.314153	0.252604	0.240936	0.254752	0.240652	0.411333	0.35297	0.328307	0.345663	0.334987	0.326163	0.353997	0.318168	0.361784	0.317999	0.109741	0.0892208	0.0803677	0.100614	0.162939	0.248688	0.0781033	0.21422	0.115336	0.170531
Bur-0	CS76105	Ireland	54.1	-6.2	1-100	6	6	0.0841878	0.062147	0.0790775	0.0215508	0.340664	0.361167	0.34522	0.362758	0.367397	0.393388	0.369772	0.397895	0.381228	0.408695	0.302417	0.411981	0.444166	0.431559	0.368359	0.370809	0.390261	0.395548	0.421002	0.449146	0.427398	0.43269	0.438359	0.442038	0.377538	0.443879	0.517012	0.459376	0.178204	0.184148	0.208591	0.203827	0.284928	0.215509	0.258511	0.191156	0.21844	0.196606
C24	CS76106	Portugal	40.2077	-8.42639	1-100	10	3	0.345235	0.231564	0.380376	0.235261	0.289967	0.222153	0.298503	0.253147	0.28023	0.244045	0.281991	0.238119	0.280943	0.248486	0.296997	0.260902	0.312929	0.263915	0.283504	0.172184	0.291995	0.219914	0.293962	0.240371	0.303695	0.244232	0.301586	0.244824	0.312195	0.26322	0.323826	0.261255	0.0682138	0.0847953	0.192999	0.222387	0.112999	0.193919	0.11639	0.202115	0.158137	0.234715
Ca-0	CS28128	Germany	50.2981	8.26607	300-400	1	1	0.0689385	0.35591	0.100835	0.354639	0.336346	0.35162	0.352078	0.393238	0.346353	0.355982	0.336254	0.346532	0.340699	0.357365	0.335346	0.352191	0.314176	0.331527	0.360422	0.354909	0.381276	0.390566	0.382334	0.365009	0.366139	0.359001	0.374035	0.360724	0.356289	0.348994	0.34106	0.331183	0.118273	0.142464	0.263893	0.28975	0.240266	0.263774	0.204479	0.2326	0.240845	0.254083
Cal-0	N1063	United Kingdom	53.2699	-1.64293	100-200	1	11	0.0712536	0.114016	0.0823089	0.113654	0.23314	0.293743	0.0847155	0.305681	0.0920699	0.29289	0.0928568	0.290731	0.103831	0.287829	0.139979	0.293097	0.146682	0.290815	0.182914	0.285997	0.235735	0.302896	0.104173	0.29835	0.106221	0.299859	0.119012	0.303289	0.158973	0.305913	0.165812	0.303267	0.128682	0.124711	0.219397	0.161624	0.143716	0.208545	0.166853	0.223551	0.210565	0.193236
CAM-16	CS76107	France	48.2667	-4.58333	1-100	11	5	0.347287	0.250815	0.407824	0.282642	0.429284	0.220436	0.429273	0.235802	0.362572	0.187278	0.362664	0.240418	0.358088	0.251675	0.394889	0.270989	0.403444	0.267368	0.444906	0.274117	0.461711	0.253652	0.419665	0.25048	0.391788	0.268769	0.384229	0.272655	0.421402	0.287134	0.429679	0.288031	0.127643	0.207504	0.241031	0.226162	0.229447	0.274113	0.178107	0.217623	0.237623	0.324178
Can-0	N1064	Spain	29.2144	-13.4811	1260	6	6	0.196984	0.105694	0.208777	0.130853	0.377735	0.234297	0.370971	0.220747	0.430598	0.235768	0.399777	0.224441	0.408792	0.219159	0.422004	0.203933	0.41108	0.214675	0.361694	0.226752	0.365752	0.213148	0.459817	0.25581	0.4102	0.228826	0.415944	0.217018	0.431808	0.213976	0.416752	0.215743	0.149038	0.164788	0.260172	0.250912	0.25278	0.151035	0.270841	0.160627	0.313534	0.228201
Cen-0	CS76110	France	49	0.5	1-100	7	5	0.102032	0.115396	0.189665	0.140307	0.301924	0.233227	0.325905	0.267515	0.327548	0.283423	0.321047	0.273836	0.351342	0.257384	0.378841	0.252199	0.472634	0.247614	0.302795	0.26185	0.316847	0.28016	0.328914	0.313805	0.328209	0.304618	0.374924	0.28359	0.411699	0.274283	0.490666	0.266213	0.102311	0.120544	0.226468	0.236386	0.13534	0.1469	0.109857	0.176447	0.138324	0.168251
Cha-0	CS28133	Switzerland	46.0333	7.1167	650	1	6	0.17538	0.147575	0.177396	0.167946	0.172161	0.256121	0.200536	0.256864	0.197923	0.26125	0.188793	0.256956	0.17532	0.266455	0.185771	0.26208	0.203456	0.245687	0.174039	0.27197	0.20374	0.265285	0.199662	0.267477	0.192382	0.268043	0.174662	0.278902	0.192637	0.272287	0.208947	0.258905	0.0887553	0.126828	0.144398	0.212232	0.108254	0.15727	0.106473	0.140964	0.166591	0.160863
Chat-1	CS28135	France	48.0717	1.33867	100-200	4	5	0.0426518	0.152551	0.0688781	0.169405	0.206092	0.163789	0.192349	0.164965	0.177573	0.134478	0.171955	0.174304	0.159469	0.173144	0.164042	0.18031	0.172302	0.167589	0.204227	0.208647	0.220727	0.183159	0.206783	0.17485	0.198649	0.205695	0.181906	0.207076	0.186265	0.212025	0.191621	0.201433	0.0982673	0.157759	0.184072	0.146983	0.0995455	0.0817075	0.0820084	0.108617	0.13283	0.121302
Chi-0	N1073	Russian Federation	53.7502	34.7361	100-200	11	11	0.46452	0.422087	0.49704	0.4478	0.30847	0.405205	0.277765	0.421289	0.269517	0.389644	0.307463	0.376732	0.312245	0.367214	0.337707	0.378216	0.354878	0.363532	0.306156	0.391396	0.300486	0.426837	0.309701	0.415649	0.344375	0.392916	0.351896	0.389676	0.372561	0.399812	0.378366	0.378874	0.114992	0.239628	0.119818	0.327162	0.18244	0.25417	0.268107	0.202795	0.162078	0.237861
CIBC-17	CS76111	United Kingdom	51.4083	-0.6383	1-100	5	2	0.341525	0.248291	0.371448	0.281128	0.315939	0.177964	0.346374	0.204618	0.359804	0.201035	0.377046	0.210912	0.382951	0.215641	0.393425	0.229967	0.393755	0.220128	0.305547	0.184843	0.374606	0.227473	0.386312	0.221551	0.397661	0.224914	0.394891	0.219243	0.410205	0.23357	0.437736	0.225369	0.0890798	0.102294	0.130272	0.193614	0.200924	0.0979006	0.211329	0.0841226	0.172476	0.114627
Cnt-1	CS28160	United Kingdom	51.3	1.1	1-100	2	5	0.116758	0.179454	0.120443	0.195269	0.396536	0.31895	0.409522	0.327132	0.476536	0.353238	0.44833	0.34076	0.423441	0.346885	0.420494	0.322946	0.446059	0.312614	0.413669	0.341223	0.425559	0.361617	0.47793	0.391841	0.454015	0.365262	0.437226	0.373891	0.436301	0.341723	0.466579	0.328219	0.305111	0.181603	0.245306	0.21473	0.329737	0.3438	0.324005	0.320054	0.299243	0.310932
Co	CS28161	Portugal	40.2077	-8.42639	100-200	6	3	0.13537	0.190226	0.132618	0.228544	0.322618	0.21453	0.29952	0.238885	0.270099	0.258644	0.253796	0.238327	0.245742	0.241267	0.251437	0.232601	0.27418	0.245232	0.345586	0.196813	0.307807	0.219401	0.27159	0.232115	0.249366	0.225739	0.237744	0.234132	0.238947	0.231071	0.251749	0.23564	0.11213	0.0602355	0.0595351	0.051721	0.1709	0.226957	0.196619	0.216901	0.143805	0.144679
Col-0	CS76113	United States of America	38.3	-92.3	100-200	9	1	0.260145	0.262786	0.328388	0.316366	0.356951	0.281049	0.323807	0.293014	0.38968	0.300793	0.413239	0.299063	0.435645	0.28604	0.414927	0.281096	0.409843	0.289636	0.418613	0.278247	0.375936	0.307488	0.449255	0.32146	0.443976	0.308722	0.469797	0.299215	0.484984	0.29241	0.513862	0.302516	0.0691049	0.128269	0.199783	0.204855	0.326772	0.235031	0.30287	0.204175	0.296151	0.184476
Com-1	CS28193	France	49.416	2.823	1-100	12	5	0.0750515	0.0898282	0.126467	0.0901507	0.209908	0.321279	0.175194	0.319787	0.165983	0.251985	0.143931	0.26359	0.14178	0.244818	0.140924	0.251457	0.149087	0.267204	0.209945	0.286808	0.168332	0.287875	0.167572	0.223778	0.145256	0.256393	0.144347	0.252365	0.150346	0.26122	0.15816	0.281363	0.104798	0.102066	0.124316	0.180092	0.0677712	0.223465	0.0567697	0.233655	0.0632261	0.144646
Ct-1	CS76114	Italy	37.3	15	1-100	5	9	0.256187	0.216622	0.255501	0.239366	0.39245	0.231158	0.392917	0.241801	0.419902	0.224174	0.40496	0.170738	0.401321	0.20861	0.402425	0.19474	0.418157	0.201885	0.407554	0.213512	0.413765	0.23403	0.431151	0.240085	0.417978	0.189292	0.430129	0.229304	0.433022	0.206898	0.440384	0.222896	0.159946	0.114076	0.236887	0.184668	0.302275	0.155322	0.322521	0.128166	0.278397	0.179289
CUR-3	CS76115	France	45	1.75	100-200	4	3	0.308047	0.250823	0.35031	0.282062	0.282422	0.377708	0.271101	0.360937	0.2889	0.379505	0.286383	0.357735	0.277621	0.328425	0.282679	0.329721	0.294285	0.364037	0.267995	0.367355	0.260314	0.355905	0.321826	0.411304	0.308576	0.360635	0.282587	0.340608	0.288309	0.334161	0.293102	0.366319	0.11397	0.225445	0.203192	0.294004	0.116295	0.251781	0.110414	0.225702	0.135027	0.192991
Cvi-0	CS76116	Cabo Verde	15.1111	-23.6167	1200	9	6	0.0824449	0.145353	0.0864646	0.170608	0.256836	0.233738	0.25551	0.264323	0.222403	0.241169	0.195103	0.203814	0.182461	0.20574	0.193407	0.217686	0.211074	0.230341	0.28355	0.216607	0.264082	0.239712	0.226304	0.217541	0.205139	0.202284	0.196289	0.20508	0.208572	0.21406	0.229727	0.226159	0.092902	0.0624596	0.298989	0.117605	0.264962	0.183315	0.216388	0.143687	0.173905	0.127453
Da(1)-12	CS28201	Czech Republic				1	8	0.173317	0.154292	0.178886	0.163887	0.358598	0.189724	0.370449	0.186328	0.283427	0.175136	0.249485	0.167369	0.226722	0.181627	0.211358	0.184421	0.218512	0.185326	0.342708	0.187438	0.347637	0.200312	0.295061	0.205834	0.2525	0.199166	0.220262	0.203416	0.203482	0.197037	0.215776	0.195509	0.135771	0.0791188	0.228426	0.186625	0.164125	0.136922	0.147329	0.11632	0.115324	0.118472
Db-0	CS28202	Germany	50.3055	8.324	300-400	1	1	0.0231672	0.555187	0.0401129	0.663062	0.292871	0.402727	0.299401	0.448624	0.347307	0.535591	0.335846	0.548271	0.294527	0.545591	0.287777	0.462977	0.273759	0.452156	0.27204	0.39607	0.314663	0.473331	0.337467	0.552021	0.328286	0.553651	0.293768	0.552215	0.280412	0.462966	0.270631	0.44814	0.0711261	0.0571889	0.0976685	0.0859246	0.348274	0.368729	0.350521	0.40189	0.247304	0.369446
Do-0	CS28210	Germany	50.7224	8.2372	200-300	6	1	0.287109	0.399775	0.274367	0.461553	0.271883	0.3393	0.283044	0.371621	0.256202	0.359582	0.267256	0.350079	0.271545	0.33276	0.303574	0.358472	0.329605	0.350658	0.298907	0.318946	0.294936	0.372166	0.295736	0.37346	0.296896	0.369288	0.304586	0.346218	0.344529	0.369053	0.369387	0.357387	0.112613	0.19996	0.177166	0.313836	0.184652	0.225925	0.136441	0.210471	0.190987	0.213839
Dra-0	N1116	Czech Republic	49.4167	16.2667	450	7	8	0.163821	0.255318	0.224368	0.271164	0.313496	0.306144	0.300953	0.349893	0.267269	0.324574	0.246916	0.299868	0.228081	0.310419	0.214389	0.316941	0.203333	0.309318	0.328433	0.289687	0.345816	0.314582	0.289468	0.305148	0.254291	0.299773	0.233189	0.308694	0.208141	0.309899	0.211251	0.312866	0.106214	0.123702	0.152366	0.177683	0.256021	0.247879	0.118671	0.188981	0.163519	0.201807
Dra-2	CS28214	Czech Republic	49.4167	16.2667	450	11	8	0.178997	0.252144	0.221085	0.298666	0.378065	0.251784	0.370731	0.265157	0.314576	0.188612	0.31238	0.197741	0.31061	0.201024	0.313606	0.20459	0.315133	0.239105	0.348563	0.250599	0.346985	0.277465	0.310193	0.220079	0.306995	0.203626	0.305054	0.213076	0.333291	0.223231	0.345742	0.261137	0.128654	0.131642	0.297129	0.28855	0.236008	0.159109	0.221949	0.138638	0.201392	0.158752
DraIV6-35	CS76123	Czech Republic	49.4112	16.2815	500-600	7	8	0.225687	0.132258	0.215392	0.134568	0.230122	0.228745	0.262756	0.2103	0.238944	0.23132	0.262656	0.22704	0.280742	0.217589	0.307936	0.226772	0.34537	0.208171	0.288962	0.212582	0.301664	0.207577	0.281878	0.242724	0.293778	0.232569	0.360036	0.23277	0.421389	0.242875	0.453086	0.216105	0.0944301	0.139474	0.221933	0.202469	0.143353	0.145807	0.151879	0.164739	0.167434	0.17413
Duk	CS76124	Czech Republic	49.1	16.2	300-400	2	8	0.140423	0.192946	0.290166	0.206185	0.273045	0.173107	0.300555	0.174087	0.364737	0.155076	0.385779	0.162341	0.406079	0.156634	0.426562	0.171628	0.45867	0.181028	0.358708	0.171515	0.367881	0.187791	0.481307	0.165816	0.510967	0.162053	0.579466	0.15833	0.633451	0.177424	0.646051	0.18589	0.0832534	0.0994508	0.221888	0.182033	0.234778	0.105339	0.217005	0.102383	0.241178	0.138985
Durh-1	N22552	United Kingdom	54.7761	-1.5733	1-100	8	5	0.148616	0.35511	0.184929	0.380504	0.437991	0.249124	0.457443	0.250754	0.492023	0.2303	0.497565	0.256451	0.52429	0.256026	0.448089	0.256529	0.520533	0.260403	0.453805	0.228781	0.472713	0.226285	0.512609	0.261582	0.524546	0.27063	0.545666	0.26204	0.463535	0.265615	0.530128	0.263168	0.181935	0.128788	0.309846	0.237628	0.335459	0.152735	0.281394	0.117108	0.236927	0.16164
Ede-1	CS28217	Netherlands	52.0333	5.66667	1-100	1	2	0.479922	0.505626	0.494352	0.546462	0.405377	0.411729	0.436452	0.450429	0.422381	0.440749	0.429334	0.446877	0.433215	0.439226	0.454123	0.433526	0.492445	0.437663	0.396629	0.402842	0.42163	0.438637	0.434022	0.448525	0.425622	0.448855	0.42803	0.445127	0.454854	0.431907	0.496846	0.446035	0.118903	0.174255	0.207321	0.224875	0.263633	0.301228	0.220057	0.263241	0.207141	0.247173
Eden-1	CS28218	Sweden	62.877	18.177	1-100	1	6	0.0377629	0.217789	0.023717	0.254613	0.293022	0.329242	0.280098	0.339754	0.257103	0.360084	0.266808	0.349644	0.25772	0.336429	0.255712	0.332197	0.260486	0.320608	0.287684	0.334468	0.283253	0.36869	0.27634	0.372692	0.273588	0.368271	0.265062	0.346884	0.26034	0.335588	0.272022	0.326529	0.0951856	0.144455	0.112289	0.166126	0.128525	0.278517	0.128897	0.253219	0.111757	0.206483
Edi-0	CS76126	United Kingdom	56	-3	100-200	6	2	0.51584	0.096653	0.501168	0.104148	0.28586	0.279006	0.284854	0.244499	0.283294	0.227901	0.293706	0.244133	0.301615	0.267873	0.345463	0.297611	0.365649	0.299859	0.313691	0.286699	0.324083	0.274657	0.340908	0.27605	0.340939	0.292413	0.361074	0.318323	0.442524	0.340086	0.478556	0.335045	0.115827	0.124483	0.23224	0.156407	0.176783	0.119445	0.148269	0.141655	0.148222	0.168264
Ei-4	CS28224	Germany	50.3	6.3	400-500	3	1	0.12282	0.325609	0.163856	0.331232	0.405871	0.350163	0.454124	0.374495	0.512093	0.373462	0.555903	0.376312	0.589524	0.387223	0.640586	0.410453	0.69717	0.376024	0.444025	0.35878	0.511517	0.394146	0.574625	0.405574	0.613757	0.393403	0.650148	0.389823	0.706617	0.407751	0.756212	0.38458	0.153449	0.186522	0.277251	0.279983	0.357924	0.301158	0.356534	0.247583	0.394237	0.295201
El-0	N1134	Germany	51.5105	9.68253	100-200	3	11	0.132601	0.129378	0.111894	0.14734	0.313766	0.223417	0.340406	0.227971	0.270534	0.266439	0.282247	0.277641	0.251289	0.23347	0.270851	0.233205	0.309871	0.231186	0.343369	0.277857	0.382391	0.266126	0.310038	0.310074	0.306374	0.320726	0.275108	0.267661	0.294988	0.271601	0.33263	0.259562	0.121932	0.122083	0.193386	0.192439	0.199638	0.189782	0.146928	0.166386	0.13137	0.191608
Er-0	N1142	Germany	49.5955	11.0087	200-300	4	9	0.0539248	0.142734	0.0836302	0.152471	0.423919	0.322993	0.458838	0.30888	0.4424	0.318407	0.443592	0.329814	0.443069	0.317598	0.437336	0.317303	0.435349	0.327927	0.40206	0.371459	0.502928	0.316247	0.470801	0.345794	0.451716	0.338968	0.445076	0.324574	0.441802	0.32491	0.445565	0.332069	0.118181	0.258257	0.183771	0.17336	0.282571	0.191873	0.214667	0.148483	0.212388	0.178429
Es-0	CS28241	Finland	60.1997	24.5682	1-100	3	6	0.0534399	0.219528	0.0574436	0.252765	0.172866	0.244679	0.201192	0.275249	0.212166	0.2406	0.212871	0.222931	0.221252	0.217803	0.230983	0.222734	0.218174	0.221952	0.146991	0.27679	0.172286	0.283987	0.190495	0.23628	0.199687	0.238736	0.21506	0.222732	0.222369	0.22999	0.207112	0.233529	0.0798187	0.122635	0.121073	0.264515	0.102601	0.134605	0.10124	0.124179	0.140796	0.1394
Est-0	CS28243	Estonia	58.3	25.3	100-200	9	11	0.305539	0.219809	0.469898	0.216054	0.36558	0.239649	0.533008	0.269482	0.53765	0.287221	0.505042	0.305193	0.52934	0.313906	0.507555	0.316069	0.496198	0.316676	0.390325	0.240629	0.593351	0.257532	0.571872	0.296467	0.532963	0.332199	0.574218	0.334595	0.554451	0.336849	0.533486	0.324502	0.0780396	0.123672	0.277458	0.178292	0.344244	0.234394	0.370078	0.218475	0.33283	0.170844
Est-1	CS76127	Estonia	58.3	25.3	100-200	2	11	0.340234	0.0423517	0.376265	0.0727401	0.294226	0.143273	0.322962	0.162969	0.379441	0.205564	0.397804	0.154756	0.433131	0.152842	0.458573	0.149617	0.491897	0.143681	0.337534	0.117923	0.364339	0.156019	0.437316	0.189769	0.443206	0.168176	0.483145	0.158206	0.500627	0.144919	0.520916	0.145729	0.140032	0.0388907	0.166728	0.123664	0.290867	0.138069	0.253646	0.123085	0.232565	0.141623
Fei-0	CS28250	Portugal	40.92	-8.54	100-200	5	5	0.186327	0.31045	0.191759	0.363057	0.421834	0.271198	0.436344	0.269475	0.448567	0.202997	0.441624	0.281752	0.449072	0.277561	0.333277	0.277003	0.457471	0.294253	0.428696	0.258885	0.459523	0.276105	0.473239	0.232633	0.449898	0.299085	0.454773	0.300452	0.337841	0.300647	0.462771	0.320821	0.123824	0.138202	0.26703	0.263975	0.309236	0.11032	0.286663	0.216039	0.29786	0.200005
Fi-0	N1157	Germany	50.5	8.0167	300-400	11	1	0.234391	0.0931781	0.265901	0.0702113	0.210142	0.227693	0.230799	0.230595	0.275688	0.238737	0.291345	0.222198	0.302062	0.227955	0.339507	0.231394	0.361523	0.233701	0.274406	0.230545	0.299165	0.241528	0.341178	0.248515	0.353192	0.243693	0.367247	0.245897	0.412298	0.241637	0.424653	0.236326	0.106183	0.106546	0.128701	0.156028	0.170016	0.121634	0.180516	0.113287	0.205073	0.156377
Ga-0	CS76133	Germany	50.3	8	100-200	2	7	0.181722	0.0864984	0.185129	0.08679	0.276922	0.169192	0.299383	0.178231	0.325759	0.152833	0.349476	0.155654	0.394355	0.149116	0.353517	0.163668	0.404498	0.165499	0.29194	0.154712	0.309864	0.164859	0.415127	0.151701	0.45509	0.156024	0.528978	0.146047	0.474928	0.164769	0.535069	0.165594	0.115461	0.0935403	0.191765	0.297503	0.242545	0.140733	0.222487	0.0888808	0.226255	0.136582
Gd-1	CS76134	Germany	53.5	10.5	1-100	7	1	0.283831	0.262734	0.313827	0.328236	0.215243	0.296323	0.213151	0.345479	0.217206	0.342789	0.231297	0.352165	0.236654	0.360307	0.222301	0.363792	0.220514	0.372469	0.197187	0.304441	0.208602	0.35435	0.235305	0.37738	0.228937	0.380368	0.239541	0.380788	0.24047	0.381622	0.243696	0.386533	0.0685991	0.118201	0.139574	0.288006	0.0960359	0.22742	0.0968343	0.216673	0.0854553	0.198477
Ge-1	CS28277	Switzerland	46.5	6.08	500-600	1	3	0.203476	0.280587	0.198284	0.307176	0.226065	0.35748	0.244588	0.399817	0.206028	0.40915	0.207743	0.394225	0.210958	0.372887	0.210881	0.399406	0.211387	0.392997	0.241321	0.366616	0.236682	0.388227	0.226304	0.423659	0.23012	0.415373	0.230936	0.389693	0.233309	0.414185	0.233908	0.40148	0.0864017	0.258803	0.127322	0.278348	0.102499	0.30416	0.100828	0.281562	0.110247	0.261866
Gel-1	CS28279	Netherlands	51.0167	5.86667	1-100	7	2	0.36035	0.280347	0.449822	0.291707	0.20296	0.249895	0.209098	0.323447	0.23943	0.333029	0.236527	0.332461	0.259588	0.329294	0.268147	0.335432	0.293685	0.334868	0.238196	0.252134	0.236564	0.342648	0.23703	0.361459	0.246591	0.34909	0.26928	0.342524	0.278706	0.341758	0.305111	0.344808	0.0628391	0.133396	0.139075	0.232017	0.0715611	0.183578	0.0685076	0.172946	0.0840416	0.204048
Golm-1		Germany	52.4162	12.9692	1-100	11	9	0.448363	0.285859	0.502719	0.318747	0.267415	0.197421	0.288971	0.225747	0.323007	0.324698	0.335193	0.265129	0.344778	0.290688	0.374922	0.319325	0.430593	0.31326	0.337014	0.18843	0.320331	0.228486	0.365875	0.351624	0.360625	0.279994	0.392922	0.305843	0.435843	0.334396	0.502098	0.317123	0.0882164	0.102244	0.138038	0.210664	0.189153	0.187902	0.13352	0.1221	0.168433	0.157225
Gre-0	N1210	United States of America	43.178	-85.2532	200-300	4	4	0.0973746	0.240694	0.108935	0.258832	0.18178	0.27193	0.216264	0.224252	0.249339	0.208837	0.237429	0.231059	0.242392	0.249261	0.264847	0.247522	0.279029	0.253113	0.192593	0.2675	0.26603	0.222462	0.285035	0.225253	0.276866	0.241845	0.286253	0.258058	0.313912	0.259434	0.333204	0.257245	0.0488602	0.206656	0.122273	0.279915	0.164727	0.176661	0.148149	0.143367	0.112889	0.156832
Gy-0	CS76139	France	49	2	100	4	5	0.268514	0.200536	0.306911	0.233244	0.325126	0.206604	0.326097	0.212818	0.344242	0.184986	0.362686	0.192907	0.388687	0.216847	0.395689	0.198865	0.432497	0.189279	0.355279	0.210717	0.361206	0.197069	0.366729	0.191075	0.385884	0.197893	0.434322	0.224365	0.453774	0.217231	0.483751	0.208946	0.105548	0.0915203	0.142255	0.152271	0.172018	0.102526	0.137576	0.102504	0.182774	0.145636
Hau-0	CS28343	Denmark	55.675	12.5686	1-100	2	2	0.10302	0.0500479	0.212587	0.0695276	0.281986	0.220663	0.260037	0.190397	0.29439	0.142795	0.249955	0.167086	0.271191	0.191417	0.271675	0.214672	0.285226	0.204807	0.250057	0.204945	0.274759	0.192671	0.29237	0.179573	0.280833	0.182823	0.308267	0.202791	0.334064	0.216777	0.342951	0.210994	0.122865	0.106921	0.121206	0.0647795	0.126864	0.074379	0.117978	0.0744812	0.106433	0.111093
Hey-1	CS28344	Netherlands	51.25	5.9	1-100	4	2	0.0917316	0.310853	0.0630253	0.351816	0.218213	0.325516	0.218844	0.307732	0.275502	0.442111	0.228138	0.360262	0.237327	0.376498	0.237021	0.401733	0.248692	0.415029	0.235431	0.311992	0.252138	0.326534	0.338854	0.491748	0.275708	0.381739	0.295596	0.40002	0.289091	0.418428	0.29186	0.422851	0.102954	0.175463	0.156253	0.202988	0.20219	0.318678	0.134357	0.228937	0.139575	0.176164
Hi-0	CS76140	Netherlands	52	5	1-100	5	7	0.31483	0.146843	0.335177	0.166277	0.260998	0.261934	0.276628	0.254928	0.286932	0.222589	0.26828	0.244025	0.280311	0.251142	0.29226	0.250239	0.311579	0.278842	0.27459	0.2353	0.309717	0.229057	0.293887	0.22068	0.281481	0.243514	0.29719	0.247157	0.302705	0.241755	0.319693	0.269562	0.0619877	0.123512	0.0791251	0.147814	0.182751	0.122555	0.162355	0.153462	0.124189	0.168852
Hn-0	CS28350	Germany	51.3472	8.28844	400-500	1	2	0.24456	0.142206	0.26963	0.174054	0.176503	0.185041	0.192166	0.197449	0.171749	0.217338	0.180558	0.233147	0.192943	0.226441	0.215261	0.225323	0.237846	0.233073	0.179003	0.219418	0.181595	0.24423	0.175961	0.268378	0.184779	0.27771	0.203261	0.270849	0.218886	0.257087	0.249562	0.261968	0.110378	0.0777836	0.169189	0.0952516	0.115831	0.144939	0.112236	0.142678	0.114051	0.147582
Hod	CS76141	Czech Republic	48.8	17.1	100-200	2	8	0.289542	0.255768	0.169394	0.238389	0.242147	0.294952	0.294038	0.296754	0.370347	0.451758	0.368187	0.459859	0.344129	0.459101	0.358448	0.50833	0.371907	0.506944	0.271667	0.288623	0.395561	0.331018	0.432622	0.483954	0.429992	0.484123	0.398134	0.480935	0.39753	0.527479	0.409429	0.517546	0.163995	0.0761686	0.0901488	0.154015	0.257415	0.304777	0.285299	0.257916	0.250656	0.205817
HOG	N922	Tajikistan	38.717	69.712	1900-2000	11	11	0.108962	0.160719	0.138446	0.16422	0.253615	0.178004	0.294165	0.226473	0.303953	0.187356	0.293093	0.160729	0.298957	0.165686	0.293443	0.176196	0.323424	0.162536	0.238358	0.171183	0.289613	0.205998	0.32295	0.178763	0.318436	0.16335	0.322587	0.16839	0.311994	0.178544	0.336659	0.167949	0.116648	0.0681785	0.129677	0.137368	0.167034	0.091585	0.147177	0.101998	0.130115	0.098147
Hovdala-2	CS76143	Sweden	56.1	13.74	100-200	9	10	0.317191	0.224763	0.433502	0.233528	0.296529	0.126219	0.343266	0.121873	0.38823	0.147447	0.396887	0.159536	0.413131	0.156514	0.407723	0.182121	0.416106	0.18434	0.342734	0.125818	0.386153	0.168543	0.462054	0.188161	0.473562	0.187739	0.509851	0.18533	0.489592	0.201899	0.464513	0.20734	0.0877949	0.0730087	0.151577	0.164697	0.245297	0.0908671	0.180406	0.0913435	0.228606	0.103131
In-0	CS76147	Austria	47.5	11.5	500-600	4	7	0.192514	0.183926	0.21335	0.191211	0.19459	0.183027	0.226011	0.203764	0.231408	0.244782	0.21783	0.219191	0.232834	0.214772	0.244152	0.223816	0.283599	0.217047	0.217488	0.203193	0.244199	0.214904	0.255735	0.252963	0.243309	0.234488	0.26411	0.229972	0.263495	0.233404	0.298014	0.232285	0.0741724	0.103296	0.231286	0.239805	0.124241	0.161683	0.110532	0.185239	0.111099	0.156075
Is-1	N1242	Germany	50.5	7.5	100-200	9	3	0.0589584	0.242382	0.0584607	0.270845	0.16498	0.277801	0.175038	0.284163	0.183595	0.287943	0.196853	0.304998	0.26341	0.316603	0.316827	0.331073	0.431188	0.334845	0.140879	0.275812	0.18554	0.292202	0.221935	0.318462	0.242322	0.329375	0.314523	0.336199	0.386784	0.335365	0.499585	0.339398	0.0647528	0.128935	0.130481	0.241109	0.202771	0.209558	0.190459	0.18675	0.097001	0.180591
Je-54	N924	Czech Republic	49	15	300-400	6	8	0.32141	0.138682	0.409295	0.144139	0.331207	0.313078	0.336505	0.333889	0.381815	0.347415	0.371319	0.350899	0.352311	0.341806	0.351923	0.324784	0.35534	0.308526	0.328163	0.314153	0.363788	0.332094	0.395287	0.356474	0.382105	0.356743	0.354661	0.343805	0.353714	0.328968	0.360588	0.313628	0.134211	0.133295	0.117864	0.12907	0.272088	0.26746	0.241024	0.275539	0.180097	0.256089
Kä-0	CS76149	Austria	47	14	900-1000	5	9	0.326056	0.347676	0.380762	0.394843	0.240925	0.203744	0.242051	0.257419	0.247832	0.25854	0.258771	0.267146	0.289234	0.269826	0.318913	0.283468	0.35842	0.272155	0.21474	0.218503	0.245662	0.258324	0.299243	0.298238	0.290669	0.286485	0.307424	0.28906	0.333906	0.292743	0.369275	0.286391	0.112505	0.067514	0.121434	0.142284	0.228535	0.234064	0.17265	0.168777	0.140539	0.160804
Kas-2	CS76150	India	35	77	1580	6	11	0.13925	0.187527	0.193733	0.166776	0.172249	0.20629	0.188592	0.202988	0.178379	0.147299	0.184981	0.15349	0.182851	0.163667	0.181216	0.166347	0.177329	0.15218	0.161676	0.198765	0.182975	0.208433	0.199791	0.168962	0.198902	0.158326	0.199539	0.175371	0.194479	0.170621	0.190788	0.161947	0.0775765	0.103334	0.140856	0.14122	0.114864	0.0939137	0.109724	0.07909	0.102661	0.0862304
Kin-0	CS76153	United States of America	43.3628	-85.2547	200-300	10	5	0.189951	0.192486	0.213129	0.209374	0.276817	0.2297	0.296563	0.244213	0.317443	0.221941	0.330741	0.229881	0.327454	0.226365	0.34272	0.235168	0.334645	0.224957	0.25818	0.228573	0.285614	0.231354	0.315716	0.2358	0.33156	0.237593	0.327065	0.238005	0.340201	0.241187	0.341028	0.228845	0.0807113	0.178127	0.166394	0.230739	0.178399	0.122304	0.158194	0.116361	0.166774	0.146163
Kn-0	CS28395	Lithuania	54.8969	23.8924	1-100	11	11	0.172942	0.265019	0.187776	0.266608	0.3723	0.313265	0.408958	0.302232	0.414159	0.241007	0.423749	0.252391	0.427155	0.24541	0.437117	0.290706	0.43734	0.287339	0.416855	0.312015	0.419743	0.31121	0.429807	0.260505	0.427709	0.263066	0.432887	0.253597	0.447644	0.301444	0.443352	0.302474	0.124617	0.149476	0.194271	0.246076	0.301496	0.127648	0.278026	0.117036	0.23886	0.143602
Kondara	N916	Tajikistan	38.48	68.49	1100-1200	12	11	0.26258	0.340428	0.307854	0.365453	0.244151	0.240657	0.266286	0.256966	0.232432	0.195338	0.223788	0.21584	0.219983	0.214968	0.236008	0.222122	0.267883	0.229148	0.245169	0.235483	0.259704	0.251315	0.239822	0.216146	0.230043	0.221781	0.229582	0.226859	0.246583	0.23102	0.282522	0.236474	0.113874	0.113858	0.206252	0.203404	0.123744	0.148833	0.124345	0.134704	0.129705	0.138541
Kr-0	CS28419	Germany	51.3317	6.55934	1-100	10	2	0.0866061	0.201362	0.131752	0.246999	0.236999	0.221345	0.241457	0.206652	0.235382	0.204501	0.225753	0.211837	0.210991	0.210911	0.200217	0.230713	0.19886	0.218874	0.246816	0.258056	0.243325	0.24229	0.231708	0.236709	0.228526	0.235477	0.214708	0.226811	0.210075	0.239237	0.21397	0.225519	0.0716117	0.101239	0.065961	0.135089	0.184475	0.152583	0.159818	0.139053	0.136191	0.146045
Kro-0	CS28420	Germany	50.0742	8.96617	100-200	7	1	0.212157	0.46099	0.386423	0.520406	0.33355	0.459332	0.322768	0.471721	0.305072	0.397162	0.295871	0.456696	0.279534	0.427889	0.265422	0.42704	0.258791	0.404727	0.287083	0.418086	0.334551	0.454065	0.341875	0.42145	0.307009	0.458212	0.292539	0.428679	0.289295	0.443617	0.276576	0.431241	0.124737	0.188451	0.145351	0.290481	0.242104	0.296999	0.184768	0.243056	0.13692	0.252352
Krot-2	CS28423	Germany	49.631	11.5722	510	5	8	0.152235	0.210984	0.220938	0.242095	0.288574	0.341327	0.284703	0.397195	0.340055	0.408279	0.324341	0.386163	0.302009	0.376437	0.308452	0.384113	0.321018	0.390274	0.270895	0.317406	0.269784	0.371117	0.340481	0.423393	0.309552	0.398098	0.30272	0.392354	0.334937	0.401414	0.347198	0.403944	0.121499	0.124038	0.101265	0.184357	0.237473	0.289915	0.1552	0.23957	0.169097	0.231075
Kz-1	N22606	Kazakhstan	49.5	73.1	500-600	7	11	0.287591	0.047373	0.400783	0.0484069	0.300709	0.302744	0.296276	0.282242	0.250557	0.262383	0.241677	0.242926	0.258566	0.23055	0.281779	0.229435	0.289328	0.22812	0.290306	0.285342	0.299701	0.271302	0.261055	0.261279	0.257512	0.239135	0.279053	0.224696	0.29103	0.223667	0.296278	0.224787	0.137983	0.137158	0.180783	0.189319	0.214388	0.182883	0.132326	0.137576	0.142809	0.161506
Kz-9	N22607	Kazakhstan	49.5	73.1	500-600	11	11	0.253121	0.146831	0.263923	0.163862	0.318267	0.299259	0.332382	0.330815	0.314983	0.310854	0.305337	0.309351	0.289083	0.295694	0.326558	0.288601	0.353698	0.266234	0.298659	0.284573	0.311388	0.310146	0.323853	0.30947	0.320036	0.309393	0.303963	0.299004	0.342267	0.290111	0.366748	0.273783	0.109038	0.106199	0.16972	0.189867	0.22276	0.213796	0.172332	0.192772	0.140768	0.195618
LAC-3	CS76157	France	47.7	6.81667	400-500	7	5	0.0934207	0.317158	0.175187	0.387454	0.194479	0.485342	0.190811	0.50755	0.184853	0.429626	0.210792	0.48879	0.229997	0.485221	0.246094	0.454924	0.291596	0.42361	0.201133	0.4925	0.204008	0.49293	0.222259	0.456713	0.236316	0.483818	0.264965	0.482726	0.289933	0.456507	0.344467	0.440735	0.082834	0.195884	0.189147	0.307479	0.103087	0.345707	0.104345	0.36803	0.114321	0.286779
Lan-0	N1304	United Kingdom	55.6739	-3.78181	100-200	7	1	0.503315	0.29154	0.52261	0.335613	0.166558	0.236933	0.18264	0.244427	0.26578	0.256744	0.287756	0.286755	0.313744	0.296064	0.33684	0.299884	0.375116	0.296594	0.184443	0.270657	0.249383	0.271257	0.318585	0.291075	0.318198	0.299137	0.35944	0.314837	0.42417	0.319278	0.468627	0.319672	0.0858741	0.135929	0.17486	0.218332	0.145735	0.168447	0.197979	0.216318	0.188539	0.230608
Lc-0	CS76159	United Kingdom	57	-4	1-100	5	1	0.105187	0.0432719	0.0695312	0.112925	0.372859	0.204495	0.409351	0.231764	0.355925	0.281697	0.306604	0.202834	0.278392	0.201747	0.253456	0.189865	0.24587	0.185801	0.307329	0.221075	0.34368	0.248511	0.315249	0.230994	0.305163	0.220799	0.27643	0.219289	0.25305	0.20193	0.234467	0.186386	0.12599	0.101275	0.112808	0.105844	0.27473	0.199025	0.238057	0.138983	0.189888	0.105387
Ler-1	CS76164	Germany	47.984	10.8719	600-700	12	10	0.263854	0.697291	0.301592	0.941043	0.357469	0.557637	0.278845	0.573052	0.35738	0.675962	0.361746	0.638822	0.326029	0.645026	0.31194	0.656066	0.30233	0.637868	0.378028	0.557374	0.282191	0.58106	0.332373	0.708742	0.334163	0.639668	0.324293	0.650039	0.311039	0.648677	0.314075	0.636195	0.110005	0.103658	0.0529818	0.148398	0.220664	0.350226	0.257897	0.34148	0.23089	0.424564
Li-3	CS28454	Germany	50.3833	8.0666	100-200	6	1	0.652616	0.235897	0.73842	0.232828	0.356325	0.314509	0.384863	0.349819	0.396081	0.342951	0.419047	0.346091	0.459961	0.359235	0.504688	0.367096	0.554608	0.386647	0.445764	0.337567	0.44328	0.3582	0.457032	0.356376	0.468914	0.355199	0.554345	0.363194	0.607744	0.372551	0.656084	0.390595	0.116204	0.122047	0.233675	0.211549	0.319991	0.233811	0.26457	0.248827	0.252618	0.279725
Liarum	CS76166	Sweden	55.95	13.85	100-200	4	10	0.28337	0.0930472	0.301535	0.122735	0.253701	0.12739	0.287269	0.114503	0.333715	0.172597	0.359601	0.1926	0.387215	0.199792	0.42282	0.233279	0.458477	0.254669	0.281942	0.151321	0.322157	0.127213	0.380119	0.180098	0.400581	0.197133	0.43546	0.208456	0.471066	0.246832	0.502493	0.263867	0.0709783	0.093249	0.185094	0.123046	0.136492	0.0916122	0.13772	0.123723	0.149458	0.0766137
Limeport	N8070	United States of America	40.5088	-75.4472	100-200	9	2	0.0965177	0.289114	0.263572	0.31657	0.264497	0.408176	0.285261	0.443011	0.427159	0.443468	0.454775	0.411605	0.492313	0.40458	0.515232	0.423541	0.568125	0.43806	0.257322	0.448756	0.35255	0.489802	0.474252	0.464507	0.480017	0.449744	0.5458	0.445185	0.614854	0.456003	0.681613	0.475235	0.0626068	0.172666	0.12248	0.272653	0.296945	0.250103	0.258442	0.217996	0.233993	0.223125
Lip-0	CS76168	Poland	50	19.3	200-300	7	11	0.393938	0.0783195	0.41074	0.108157	0.318811	0.26445	0.334946	0.263215	0.380298	0.250549	0.386886	0.255896	0.429186	0.254863	0.466093	0.238706	0.525118	0.23076	0.32545	0.250049	0.357003	0.23894	0.40744	0.246072	0.424456	0.249518	0.504964	0.254364	0.560745	0.239729	0.611436	0.233626	0.0799626	0.101863	0.186789	0.232722	0.177618	0.167658	0.153629	0.205338	0.182507	0.162352
Lis-1	CS76169	Sweden	56	14.7	1-100	9	10	0.0389965	0.371289	0.102442	0.205357	0.181941	0.273944	0.225015	0.254883	0.263164	0.256527	0.273777	0.230794	0.285907	0.227019	0.295014	0.225518	0.295656	0.250469	0.254953	0.248207	0.277823	0.247612	0.325609	0.262009	0.331959	0.242107	0.350314	0.236417	0.358807	0.229113	0.347644	0.250437	0.0812914	0.0730363	0.118013	0.145472	0.214672	0.157339	0.218558	0.106349	0.203591	0.100135
Ll-OF-095	CS76165	United States of America	40.7777	-72.9069	1-100	3	5	0.27116	0.123455	0.299457	0.120823	0.587012	0.25243	0.562173	0.242427	0.49383	0.204168	0.488359	0.206412	0.467328	0.205761	0.469025	0.211062	0.470671	0.212761	0.588939	0.221285	0.558086	0.223263	0.507625	0.202843	0.495524	0.201674	0.477635	0.202427	0.467906	0.207909	0.469012	0.210008	0.104362	0.178112	0.180252	0.133589	0.393785	0.113438	0.293279	0.119775	0.28393	0.124334
Lm-2	CS76173	France	48	0.5	100-200	7	5	0.114281	0.255769	0.111314	0.282045	0.240659	0.301506	0.243175	0.29859	0.296134	0.295074	0.263566	0.276319	0.244502	0.280585	0.233569	0.275391	0.255083	0.284198	0.232986	0.287125	0.249357	0.292151	0.310848	0.320349	0.268747	0.299642	0.249268	0.304228	0.246793	0.295792	0.272853	0.301972	0.0767933	0.145598	0.211579	0.225997	0.146643	0.204084	0.0890305	0.153928	0.116372	0.205755
Lom1-1	CS76174	Sweden	56.09	13.9	1-100	4	9	0.104056	0.101548	0.18659	0.140668	0.51371	0.233316	0.527775	0.248449	0.473849	0.196071	0.470208	0.190262	0.457146	0.187231	0.447706	0.178624	0.443005	0.186965	0.528205	0.215579	0.533618	0.236947	0.500898	0.201242	0.48137	0.182386	0.47613	0.192749	0.479276	0.179842	0.458118	0.192295	0.114411	0.0651302	0.147041	0.161564	0.344438	0.167961	0.278431	0.107754	0.259819	0.0996343
Lp2-2	CS76176	Czech Republic	49.38	16.81	500-600	4	8	0.255284	0.134623	0.29021	0.133904	0.391468	0.215779	0.412382	0.217451	0.371208	0.176902	0.327966	0.171437	0.31031	0.164973	0.332879	0.180766	0.354922	0.179568	0.348185	0.213043	0.385853	0.206236	0.363326	0.177446	0.341421	0.178545	0.318474	0.168833	0.354431	0.179652	0.374057	0.175704	0.111314	0.0838546	0.136696	0.111694	0.217893	0.120066	0.160869	0.0854439	0.18564	0.0808363
Lu		Sweden	55.71	13.2	1-100	1	9	0.199773	0.056492	0.208432	0.0470582	0.168428	0.206117	0.174993	0.182965	0.201417	0.196244	0.210968	0.166168	0.224074	0.178347	0.227586	0.17961	0.228788	0.169272	0.163837	0.284753	0.202896	0.18947	0.234919	0.20935	0.231255	0.185417	0.239581	0.187253	0.2368	0.183302	0.237377	0.162871	0.0624482	0.0793582	0.0780312	0.072648	0.151838	0.101856	0.117454	0.0998724	0.116172	0.117168
Lz-0	CS76179	France	46	3.3	400-500	1	5	0.25392	0.240185	0.248927	0.207553	0.163412	0.217608	0.190271	0.213874	0.187008	0.195135	0.218306	0.206538	0.255705	0.203391	0.31469	0.199626	0.367001	0.173523	0.185531	0.215895	0.217231	0.213345	0.222071	0.195278	0.254068	0.203159	0.305825	0.20022	0.363633	0.200552	0.415944	0.166091	0.072047	0.0818612	0.151139	0.232665	0.123583	0.167049	0.114199	0.127963	0.149038	0.152752
Mc-0	CS28490	United Kingdom	54.6167	-2.3	600-700	1	6	0.0670051	0.127636	0.0854041	0.143559	0.203554	0.212424	0.193651	0.219241	0.18257	0.274507	0.208441	0.262988	0.231818	0.267866	0.259612	0.270262	0.30635	0.295612	0.205251	0.220491	0.181695	0.217549	0.188652	0.270658	0.212657	0.265158	0.242282	0.272622	0.268729	0.274726	0.319449	0.298338	0.103846	0.108915	0.115112	0.141076	0.109146	0.154179	0.110583	0.146254	0.12135	0.158123
Me-0	N1365	Germany	51.9183	10.1138	200-300	9	11	0.516557	0.124612	0.580004	0.128928	0.267369	0.28125	0.417218	0.263713	0.45261	0.257712	0.47222	0.262225	0.488464	0.255442	0.41664	0.264449	0.539094	0.262194	0.311366	0.278029	0.442818	0.274944	0.48148	0.27508	0.502892	0.289947	0.529055	0.280231	0.466168	0.286069	0.580636	0.282311	0.0514558	0.120165	0.14101	0.158782	0.324981	0.137332	0.326447	0.12409	0.28899	0.164746
Mh-0	CS28492	Poland	50.95	7.5	100-200	1	1	0.286289	0.149133	0.320177	0.198821	0.33342	0.214922	0.337392	0.214761	0.342923	0.210664	0.350559	0.231488	0.359295	0.224906	0.401052	0.250729	0.421757	0.258738	0.352847	0.190865	0.371145	0.213668	0.381452	0.223351	0.382074	0.241324	0.401776	0.239884	0.453219	0.258725	0.477404	0.26496	0.168825	0.103588	0.253334	0.170779	0.241544	0.123908	0.201602	0.117465	0.238565	0.138245
MIB-15	CS76181	France	47.3833	5.31667	200-300	11	3	0.196946	0.0991309	0.265155	0.121175	0.29201	0.25631	0.321973	0.276695	0.336873	0.400938	0.349637	0.388132	0.371578	0.401106	0.341964	0.417091	0.384556	0.42674	0.307847	0.303136	0.36143	0.303175	0.399197	0.435114	0.410044	0.439952	0.439748	0.441744	0.417855	0.455234	0.488443	0.449191	0.0756887	0.155097	0.0559272	0.102912	0.279018	0.268665	0.263351	0.232696	0.213663	0.250389
Mnz-0	CS28495	Germany	50.001	8.26664	1-100	5	2	0.323693	0.125475	0.38537	0.135478	0.313241	0.193141	0.237034	0.19309	0.23089	0.190956	0.264337	0.195728	0.256594	0.191176	0.261956	0.205515	0.279897	0.191665	0.339596	0.211341	0.277143	0.201625	0.292673	0.213478	0.29081	0.207074	0.28263	0.205035	0.296103	0.223887	0.306502	0.208819	0.176273	0.119507	0.18587	0.203584	0.0923019	0.110451	0.088376	0.145308	0.105039	0.144674
Ms-0	N905	Russian Federation	55.7522	37.6322	100-200	9	11	0.664836	0.0535155	0.214104	0.0548732	0.283065	0.426331	0.288379	0.428113	0.273652	0.399721	0.287019	0.404247	0.300934	0.390021	0.30482	0.379635	0.32479	0.384191	0.283569	0.419205	0.305802	0.422394	0.308439	0.417221	0.331407	0.405685	0.364159	0.402188	0.372052	0.392238	0.379723	0.390658	0.0773678	0.154215	0.110548	0.194569	0.19779	0.335338	0.198551	0.315028	0.187097	0.265046
Mt-0	CS76192	Libya	32.34	22.46	100-200	4	1	0.238071	0.142188	0.385179	0.158548	0.382831	0.29682	0.350138	0.310451	0.307206	0.289735	0.328186	0.275864	0.33996	0.290494	0.361748	0.298514	0.390928	0.285258	0.394425	0.31062	0.351122	0.313601	0.369185	0.314174	0.384571	0.291756	0.402238	0.306116	0.417049	0.315683	0.441092	0.307369	0.109097	0.137565	0.199742	0.241499	0.166014	0.169338	0.140801	0.137093	0.157143	0.176728
Mz-0	CS76193	Germany	50.3	8.3	400-500	11	1	0.228867	0.330308	0.330992	0.40063	0.272907	0.229344	0.286434	0.269957	0.280757	0.199712	0.313285	0.251014	0.342028	0.240726	0.361777	0.299657	0.390811	0.326523	0.31622	0.250508	0.318398	0.278811	0.357722	0.242689	0.371112	0.267558	0.411462	0.250465	0.438986	0.302083	0.466094	0.338643	0.0730887	0.0805666	0.148553	0.246372	0.225519	0.155354	0.169268	0.121653	0.183062	0.130675
N13	CS76194	Russian Federation	61.36	34.15	75	4	11	0.343445	0.254961	0.41609	0.267422	0.309784	0.18544	0.297315	0.199886	0.288134	0.291193	0.309929	0.260365	0.319376	0.274663	0.315268	0.249461	0.316531	0.25997	0.313518	0.136922	0.307232	0.171914	0.30062	0.262918	0.322753	0.264615	0.333674	0.27216	0.340203	0.243585	0.331225	0.252063	0.0758833	0.0689086	0.0970371	0.094926	0.300715	0.190077	0.242301	0.180673	0.180004	0.14002
N4	CS28510	Russian Federation	61.8442	34.3678	1-100	1	11	0.174625	0.172347	0.218367	0.192227	0.223712	0.318796	0.22104	0.342441	0.232299	0.381304	0.233829	0.363669	0.238515	0.346794	0.227535	0.338188	0.251985	0.313831	0.235117	0.318394	0.229053	0.34095	0.234218	0.381376	0.243001	0.365651	0.249808	0.359538	0.236674	0.350052	0.257455	0.324383	0.089822	0.114536	0.133699	0.16701	0.182082	0.306398	0.139925	0.298682	0.12122	0.258294
N7	CS28513	Russian Federation	61.36	34.15	1-100	6	11	0.284549	0.367778	0.323502	0.400702	0.220755	0.183185	0.266021	0.174703	0.31504	0.150051	0.362352	0.23906	0.400082	0.262845	0.435388	0.27958	0.477537	0.285813	0.282679	0.171746	0.331062	0.168501	0.37839	0.156598	0.408614	0.246017	0.451227	0.275925	0.484151	0.288922	0.516385	0.289384	0.0978875	0.127786	0.224171	0.14824	0.203354	0.0721449	0.208443	0.113487	0.219877	0.130148
No-0	CS28564	Germany	51.0581	13.2995	200-300	11	8	0.273376	0.244466	0.275579	0.257808	0.328644	0.355503	0.325422	0.356961	0.332633	0.349533	0.335731	0.359605	0.372663	0.363523	0.394386	0.358502	0.422786	0.369372	0.337645	0.374297	0.336803	0.370622	0.353088	0.377028	0.365625	0.369974	0.429141	0.370973	0.449426	0.365189	0.461982	0.376644	0.0899388	0.204224	0.106581	0.246093	0.186968	0.270618	0.13854	0.257933	0.183649	0.272962
Nok-1	CS28568	Netherlands	52.24	4.45	1-100	1	2	0.265816	0.132105	0.181978	0.174082	0.307406	0.576068	0.32631	0.610591	0.336457	0.662322	0.339992	0.602452	0.355439	0.60037	0.375852	0.612474	0.429599	0.609111	0.309699	0.51816	0.347968	0.574773	0.37526	0.658019	0.361693	0.584337	0.385643	0.589396	0.420489	0.595861	0.490078	0.614727	0.0735365	0.10282	0.114058	0.20269	0.239743	0.390475	0.190546	0.400472	0.137983	0.406124
Nz1	CS28578	New Zealand	-37.7871	175.283	1-100	10	5	0.371069	0.180428	0.52517	0.205409	0.369967	0.246945	0.389004	0.238638	0.382848	0.305322	0.377945	0.282328	0.398977	0.286255	0.415295	0.302328	0.409738	0.277417	0.40281	0.237523	0.450976	0.264919	0.42366	0.345489	0.425948	0.310407	0.446866	0.308889	0.505099	0.316859	0.457408	0.289959	0.127291	0.113973	0.163083	0.222496	0.253775	0.170515	0.21935	0.120405	0.158201	0.162563
Ob-1	CS28580	Germany	50.2	8.5833	300-400	2	1	0.283738	0.175777	0.341167	0.186787	0.346198	0.312234	0.346365	0.321362	0.356697	0.332343	0.358169	0.289466	0.359796	0.290561	0.350549	0.295061	0.371384	0.30539	0.304137	0.328866	0.382074	0.30947	0.390338	0.344485	0.360311	0.308087	0.356609	0.313566	0.348602	0.315119	0.367064	0.32107	0.0963884	0.118138	0.0796318	0.193276	0.335965	0.233042	0.246592	0.2146	0.150751	0.171244
Ors-1	CS28848	Romania	44.7203	22.3955	55	5	7	0.531219	0.289719	0.581047	0.312567	0.458961	0.287036	0.484351	0.295112	0.521145	0.279876	0.530397	0.324325	0.540491	0.33138	0.550157	0.333674	0.550384	0.310789	0.515494	0.299676	0.532702	0.319308	0.606367	0.320562	0.590248	0.347837	0.593542	0.349611	0.592436	0.342421	0.584808	0.331112	0.202657	0.116693	0.186332	0.216335	0.364648	0.1786	0.36069	0.193871	0.298104	0.180593
Ors-2	CS28849	Romania	44.7203	22.3955	55	4	7	0.254779	0.120275	0.297813	0.130713	0.35375	0.259433	0.368152	0.258007	0.425647	0.262278	0.421709	0.239397	0.454663	0.236876	0.456415	0.237603	0.490249	0.240994	0.355436	0.283252	0.354784	0.287897	0.444362	0.266518	0.473754	0.260177	0.536089	0.253756	0.542886	0.247817	0.577878	0.247945	0.0971402	0.074376	0.130432	0.128884	0.225026	0.191337	0.198745	0.13339	0.205212	0.166635
Ost-0	CS28588	Sweden	60.25	18.37	1-100	6	6	0.359154	0.26627	0.391325	0.296053	0.227669	0.237026	0.236528	0.257472	0.312504	0.305908	0.334539	0.265087	0.354637	0.25682	0.357806	0.245437	0.382408	0.241163	0.283427	0.210134	0.26562	0.24032	0.376924	0.326299	0.380466	0.279787	0.409896	0.268171	0.417709	0.254849	0.441103	0.255563	0.089618	0.125084	0.172527	0.217105	0.1789	0.16797	0.178441	0.133755	0.167326	0.130646
Oy-0	CS76203	Norway	60.23	6.13	1-100	12	2	0.268237	0.13602	0.341615	0.153437	0.227409	0.16702	0.237911	0.204469	0.167857	0.291397	0.189677	0.285259	0.190775	0.303344	0.196833	0.32746	0.238061	0.341022	0.213868	0.170444	0.226067	0.203334	0.180117	0.304735	0.193676	0.305935	0.19983	0.325456	0.218397	0.344751	0.266179	0.351722	0.0826245	0.105008	0.204966	0.202703	0.17482	0.174684	0.121404	0.189136	0.114754	0.244595
Pa-1	N1439	Italy	38.07	13.22	1-100	8	3	0.413368	0.0628191	0.571463	0.0780885	0.553678	0.288238	0.538384	0.28442	0.541657	0.19732	0.5502	0.245839	0.607287	0.257956	0.644337	0.263097	0.675593	0.277568	0.621135	0.327068	0.564111	0.305101	0.550725	0.22546	0.580635	0.265784	0.625163	0.268831	0.655386	0.2718	0.684288	0.281243	0.13746	0.107947	0.172616	0.163031	0.394239	0.190169	0.278152	0.0986268	0.251156	0.111716
Per-1	CS76210	Russian Federation	58	56.3167	1-100	6	11	0.147688	0.261285	0.136675	0.287752	0.446222	0.445532	0.41237	0.427427	0.462816	0.423455	0.456666	0.416178	0.43697	0.410073	0.424483	0.410236	0.416191	0.409255	0.463996	0.438083	0.426622	0.420635	0.466554	0.429256	0.468413	0.411918	0.449405	0.406636	0.433353	0.409033	0.418546	0.409179	0.119523	0.136609	0.158529	0.172084	0.38614	0.299478	0.324431	0.276884	0.308402	0.291347
Petergof	CS76211	Russian Federation	59	29	1-100	2	8	0.37315	0.468463	0.542715	0.494548	0.899353	0.597028	0.952561	0.641979	0.902389	0.675209	0.894524	0.681198	0.867131	0.709889	0.781269	0.801178	0.809528	0.845785	0.970629	0.611587	1.0419	0.719112	1.02201	0.791702	0.97349	0.778288	0.962793	0.793422	0.928192	0.865208	0.906011	0.898481	0.1643	0.129382	0.356917	0.308968	0.559849	0.357601	0.478309	0.312406	0.452708	0.352623
Pi-0	N1455	Austria	47.04	10.51	1000-1500	3	9	0.226165	0.198584	0.259029	0.148747	0.441084	0.176298	0.458122	0.219424	0.465521	0.220139	0.467362	0.208608	0.481643	0.199933	0.4665	0.200806	0.48131	0.197227	0.427037	0.163812	0.447591	0.203135	0.482346	0.21976	0.488959	0.214417	0.498086	0.201406	0.478343	0.202518	0.500358	0.197614	0.184246	0.104552	0.209102	0.204884	0.312553	0.132721	0.304201	0.110193	0.21074	0.115917
Po-0	N1470	Germany	50.7167	7.1	1-100	11	9	0.339337	0.433087	0.387038	0.573206	0.30211	0.316877	0.324453	0.344482	0.412608	0.440145	0.366833	0.438816	0.363363	0.445808	0.380161	0.447354	0.389503	0.450458	0.332978	0.329715	0.341378	0.374397	0.447066	0.487612	0.382944	0.476049	0.39204	0.478318	0.418021	0.464804	0.406767	0.467314	0.072792	0.242273	0.186821	0.229117	0.257259	0.264221	0.216383	0.263302	0.22876	0.269471
Pog-0	CS28650	Canada	49.2655	-123.206	1-100	1	5	0.233678	0.749092	0.254206	0.821178	0.359525	0.518201	0.341177	0.749931	0.327969	0.697958	0.334275	0.715122	0.359262	0.721581	0.386583	0.714492	0.420675	0.723	0.338124	0.478038	0.336159	0.75167	0.346916	0.730439	0.350337	0.735356	0.376878	0.735353	0.402312	0.720649	0.435484	0.727953	0.0616866	0.225886	0.1714	0.427585	0.155468	0.447415	0.101306	0.411328	0.104171	0.464882
Rak-2	CS76217	Czech Republic	49	16	300	10	8	0.205193	0.099031	0.229389	0.0727698	0.322286	0.302851	0.304139	0.32457	0.26064	0.195766	0.268662	0.207824	0.262485	0.214551	0.256157	0.208764	0.268875	0.222283	0.36964	0.283575	0.322449	0.308184	0.310927	0.215466	0.307591	0.228484	0.316984	0.229242	0.308841	0.217651	0.341925	0.231548	0.130624	0.155644	0.258749	0.275315	0.17626	0.141832	0.148676	0.141105	0.133866	0.126981
Ri-0	CS28686	Canada	49.1632	-123.137	1-100	8	5	0.156717	0.296073	0.130758	0.320033	0.29366	0.295578	0.291838	0.279965	0.372921	0.349161	0.418957	0.34838	0.46705	0.36394	0.544295	0.364381	0.672109	0.368991	0.325005	0.31006	0.369345	0.292735	0.456954	0.374833	0.485328	0.369882	0.516013	0.379554	0.596545	0.381554	0.725777	0.384229	0.1683	0.12237	0.261396	0.257166	0.202133	0.219739	0.185318	0.157694	0.24475	0.193039
RLD-2	CS28688	Russian Federation	56.25	34.3167	100-200	2	11	0.232228	0.213062	0.287521	0.224495	0.38315	0.305987	0.351255	0.331916	0.436888	0.333333	0.436399	0.324432	0.437316	0.277787	0.438141	0.26252	0.434724	0.268485	0.382397	0.333712	0.381037	0.331916	0.467977	0.340284	0.465666	0.331253	0.48714	0.289018	0.487095	0.277664	0.472299	0.274324	0.162498	0.208488	0.109496	0.291328	0.284076	0.228461	0.280125	0.313787	0.260125	0.246593
Rmx-A02	N22568	United States of America	42.036	-86.511	100-200	11	4	0.0808653	0.183366	0.0341184	0.207603	0.455269	0.294074	0.403266	0.316286	0.385573	0.272346	0.389851	0.301706	0.39972	0.31088	0.41111	0.310246	0.431754	0.287318	0.446984	0.307027	0.42471	0.330248	0.425903	0.303804	0.430683	0.327962	0.460093	0.330907	0.493685	0.321923	0.518121	0.297848	0.208328	0.231734	0.21084	0.311084	0.226904	0.195375	0.182364	0.195931	0.231808	0.204982
Rsch-0		Russian Federation	56.3	34	100-200	10	2	0.28923	0.261672	0.304016	0.283703	0.199236	0.309255	0.197228	0.261439	0.351507	0.325546	0.290688	0.272287	0.298466	0.264526	0.319549	0.24533	0.35622	0.270903	0.222044	0.341143	0.218799	0.271438	0.397102	0.375638	0.345439	0.303971	0.406014	0.297846	0.430137	0.273122	0.447243	0.296077	0.100166	0.147136	0.14761	0.206501	0.229828	0.226385	0.134964	0.14564	0.140629	0.117427
Rsch-4	CS76222	Russian Federation	56.3	34	100-200	1	1	0.121563	0.195777	0.100901	0.211815	0.0888927	0.163993	0.0714689	0.186397	0.132407	0.209531	0.158288	0.172847	0.213151	0.183221	0.226882	0.200979	0.260681	0.204967	0.0650051	0.169718	0.0737974	0.190045	0.153642	0.215736	0.187164	0.191579	0.254778	0.208006	0.259567	0.222742	0.286492	0.219869	0.0602643	0.0614885	0.0611305	0.0829411	0.0675812	0.182302	0.086388	0.139367	0.147908	0.142885
Rubeszhnoe		Ukraine	49	38.28	200-300	2	11	0.42212	0.148548	0.453658	0.160884	0.526468	0.26535	0.338762	0.291398	0.394207	0.295203	0.39456	0.307472	0.399247	0.305833	0.410937	0.29847	0.4366	0.284889	0.577537	0.275336	0.389389	0.303916	0.426373	0.306159	0.42053	0.313678	0.437735	0.318358	0.451443	0.308372	0.473168	0.287869	0.174453	0.121742	0.191714	0.137517	0.281017	0.203305	0.219985	0.185487	0.182977	0.193934
S96						1	10	0.417203	0.301792	0.415663	0.327716	0.538528	0.442867	0.518013	0.471334	0.47731	0.534205	0.458915	0.497239	0.433195	0.466782	0.428124	0.423322	0.420463	0.414785	0.607958	0.460388	0.558731	0.47242	0.512657	0.512652	0.459766	0.511692	0.418767	0.494125	0.425671	0.458151	0.422019	0.447182	0.197978	0.125319	0.247765	0.171744	0.313671	0.334783	0.301545	0.382089	0.233341	0.333801
Santa Clara	N8069	United States of America	37.21	-121.16		7	10	0.379079	0.134855	0.440703	0.143156	0.263307	0.352966	0.333635	0.379089	0.411563	0.44064	0.368758	0.420157	0.421728	0.40167	0.449776	0.395262	0.479564	0.382207	0.298882	0.39386	0.370278	0.418687	0.409902	0.435674	0.405113	0.436094	0.477873	0.421397	0.515254	0.416954	0.522288	0.398006	0.0784759	0.120751	0.105916	0.142453	0.237085	0.246762	0.281664	0.283894	0.25361	0.280586
Sap-0	CS76224	Czech Republic	49.49	14.24	450	6	8	0.103756	0.234605	0.09679	0.247181	0.266188	0.150803	0.283194	0.219712	0.267822	0.217371	0.27368	0.242173	0.263279	0.219798	0.266801	0.210947	0.266404	0.224898	0.248234	0.146839	0.280279	0.218198	0.291835	0.2368	0.290267	0.250529	0.279398	0.23323	0.278067	0.226252	0.285044	0.240267	0.0662688	0.0945805	0.0780112	0.169973	0.152216	0.117861	0.14161	0.182288	0.152643	0.170991
Sapporo-0	CS28724	Japan	43.0553	141.346	1-100	2	8	0.422661	0.381337	0.463797	0.407842	0.486962	0.393866	0.45973	0.411225	0.442995	0.267094	0.434054	0.312291	0.439192	0.275313	0.447385	0.26517	0.464286	0.242544	0.46213	0.346123	0.472202	0.376746	0.456674	0.273527	0.450697	0.317987	0.461598	0.271433	0.456984	0.277558	0.478667	0.254242	0.209439	0.138873	0.207354	0.287844	0.366762	0.139465	0.280898	0.190048	0.301849	0.204486
Sav-0	CS28725	Czech Republic	49.1833	15.8833	510	10	8	0.323338	0.137929	0.393193	0.151131	0.45517	0.23583	0.446166	0.251806	0.388262	0.260138	0.391189	0.243474	0.383048	0.262395	0.38464	0.247145	0.397718	0.247535	0.467232	0.254597	0.454622	0.268227	0.406347	0.277326	0.395305	0.254825	0.38903	0.271373	0.393549	0.253869	0.398734	0.252421	0.13736	0.0905114	0.241739	0.126379	0.301484	0.199331	0.181889	0.150119	0.192075	0.173172
Se-0	CS76226	Spain	38.3333	-3.53333	1-100	7	3	0.198727	0.0839312	0.205364	0.0624116	0.288777	0.184391	0.282394	0.183716	0.292223	0.168752	0.308264	0.142367	0.309452	0.154023	0.325369	0.146311	0.319292	0.174312	0.268466	0.173342	0.279467	0.176183	0.334658	0.154714	0.331486	0.139706	0.329265	0.152128	0.339693	0.137406	0.333039	0.163748	0.124498	0.0858929	0.223741	0.112232	0.21649	0.0810294	0.133103	0.0806995	0.131954	0.12846
Sei-0	CS28729	Italy	46.5438	11.5614	1000-1500	7	6	0.211898	0.421846	0.23301	0.510558	0.283229	0.246053	0.26781	0.277937	0.212636	0.267244	0.214723	0.25379	0.223231	0.248794	0.248533	0.239382	0.267465	0.259968	0.26792	0.250833	0.265756	0.277297	0.230405	0.295643	0.232015	0.278033	0.250039	0.269608	0.271184	0.26193	0.280382	0.285296	0.0604988	0.173305	0.0890719	0.168874	0.110583	0.207596	0.10085	0.135066	0.101802	0.143914
Shahdara	CS76227	Tajikistan	38.35	68.48	3400	6	11	0.115898	0.110757	0.144304	0.119239	0.383583	0.193421	0.491022	0.198239	0.487768	0.189934	0.485256	0.201819	0.478876	0.184167	0.471743	0.163472	0.462351	0.155837	0.360717	0.174077	0.472715	0.189304	0.475172	0.187642	0.474754	0.194497	0.46777	0.175395	0.465408	0.15695	0.459357	0.144951	0.176855	0.0748072	0.244153	0.129321	0.291594	0.157724	0.331571	0.132126	0.313407	0.176122
Sorbo	N931	Tajikistan	38.35	68.48	1400-1500	4	11	0.110517	0.123428	0.146829	0.11191	0.36014	0.412207	0.391131	0.409098	0.38532	0.344351	0.388193	0.331725	0.398446	0.322311	0.43012	0.313437	0.456185	0.318041	0.354697	0.402703	0.390351	0.386481	0.403144	0.371752	0.392528	0.333783	0.408862	0.333234	0.433969	0.321855	0.458338	0.329704	0.131055	0.177941	0.215038	0.146714	0.233542	0.220061	0.230693	0.127496	0.180467	0.139195
St-0	CS76231	Sweden	59	18	1-100	1	1	0.169021	0.350177	0.185719	0.3541	0.24686	0.349559	0.243321	0.349916	0.246591	0.339803	0.281114	0.342348	0.311705	0.358328	0.325217	0.376282	0.355557	0.404182	0.208333	0.363035	0.209019	0.349864	0.244384	0.359738	0.271955	0.358111	0.33152	0.373032	0.350666	0.385697	0.376464	0.413979	0.161111	0.150342	0.155813	0.191423	0.135267	0.214589	0.143391	0.179926	0.163408	0.203977
Ste-3	CS76232	United States of America	42.03	-86.514	100-200	1	4	0.361744	0.111489	0.345193	0.14249	0.193084	0.451936	0.259503	0.460222	0.308069	0.468693	0.377717	0.468255	0.411766	0.451458	0.41433	0.426435	0.526771	0.410222	0.172968	0.482489	0.306346	0.500785	0.4034	0.47386	0.45186	0.468526	0.540597	0.457356	0.604625	0.442043	0.784533	0.419621	0.0826074	0.114082	0.0623185	0.113763	0.270292	0.293961	0.234053	0.350065	0.164766	0.374969
Stw-0	N1538	Russian Federation	52	36	100-200	3	9	0.144251	0.190693	0.195752	0.20366	0.521124	0.426154	0.504497	0.399945	0.492082	0.379497	0.484897	0.376597	0.46799	0.365548	0.461128	0.367304	0.461122	0.364664	0.553757	0.489145	0.52986	0.446844	0.509978	0.443078	0.501419	0.425551	0.481738	0.404991	0.50252	0.397642	0.492793	0.386071	0.20156	0.164095	0.305008	0.25315	0.32436	0.184894	0.297863	0.151812	0.240996	0.183355
Tamm-2	CS22604	Finland	60	23.5	1-100	11	6	0.0447324	0.144602	0.0841302	0.17424	0.307516	0.329877	0.343301	0.327074	0.348405	0.328805	0.373523	0.339918	0.405415	0.338027	0.43785	0.339169	0.486775	0.368815	0.432622	0.329063	0.439334	0.330549	0.40493	0.356705	0.415424	0.360433	0.448916	0.348128	0.493598	0.343557	0.553909	0.378516	0.124655	0.133979	0.180679	0.144762	0.132222	0.150191	0.137769	0.147105	0.172695	0.157033
Tamm-27	N22605	Finland	60	23.5	1-100	6	6	0.620519	0.353653	0.586726	0.418538	0.451449	0.251401	0.474314	0.262157	0.481055	0.287863	0.483752	0.26744	0.498627	0.255476	0.430528	0.274914	0.512396	0.299436	0.478501	0.257553	0.470371	0.268613	0.490563	0.318401	0.493864	0.301216	0.511125	0.279807	0.471875	0.296853	0.555202	0.317809	0.180185	0.139262	0.248527	0.230344	0.318528	0.167421	0.271479	0.1735	0.245771	0.145173
TDr-1	CS76245	Sweden	55.7683	14.1386	1-100	4	10	0.171927	0.293958	0.15786	0.350052	0.333343	0.236972	0.341261	0.29046	0.323603	0.391491	0.317128	0.370261	0.323287	0.37495	0.326301	0.363868	0.346866	0.349877	0.304326	0.221943	0.348766	0.28675	0.34647	0.408941	0.3408	0.384157	0.351707	0.388648	0.416788	0.373771	0.426091	0.346666	0.150585	0.0732443	0.21974	0.151445	0.290729	0.248565	0.264817	0.232337	0.24652	0.231918
TDr-3	CS76248	Sweden	55.7686	14.1381	1-100	9	10	0.11474	0.116097	0.0847172	0.116143	0.115882	0.23215	0.107762	0.233805	0.124919	0.25149	0.1195	0.25975	0.128195	0.25806	0.143191	0.267537	0.170619	0.265467	0.091959	0.245089	0.115341	0.262226	0.138562	0.287808	0.156661	0.28095	0.177962	0.279779	0.201385	0.281636	0.241214	0.279977	0.0582095	0.214899	0.0752325	0.206475	0.0764358	0.237018	0.0390689	0.223644	0.0721819	0.199577
Te-0	N1550	Finland	60.0585	23.2982	1-100	6	5	0.370923	0.454621	0.503618	0.517209	0.459991	0.410992	0.4437	0.441436	0.446979	0.413515	0.45091	0.427496	0.444849	0.414411	0.458344	0.411875	0.447006	0.407203	0.432705	0.385882	0.423658	0.447065	0.461105	0.441678	0.454878	0.436604	0.456629	0.43128	0.470575	0.421042	0.470811	0.413702	0.150325	0.208436	0.182334	0.319151	0.266704	0.289954	0.237765	0.259666	0.214033	0.27664
Tha-1	CS28758	Netherlands	52.08	4.3	1-100	1	6	0.0776081	0.362775	0.0983113	0.413789	0.347343	0.378992	0.357493	0.416035	0.343312	0.426882	0.335365	0.428557	0.327936	0.411999	0.314229	0.368214	0.306342	0.353448	0.358486	0.432528	0.391567	0.463299	0.363846	0.477584	0.346698	0.45398	0.341169	0.434568	0.324598	0.391517	0.311646	0.370427	0.0950212	0.231192	0.087045	0.250176	0.274799	0.343797	0.232641	0.3319	0.212251	0.262004
Ting-1	CS28759	Sweden	56.5	14.9	100-200	2	10	0.0530547	0.227823	0.139354	0.26388	0.299279	0.2882	0.284465	0.294316	0.252024	0.257078	0.253046	0.252432	0.246744	0.242039	0.264191	0.228249	0.306055	0.211984	0.317933	0.285388	0.295276	0.306377	0.285871	0.258104	0.292304	0.255681	0.300307	0.246498	0.328314	0.22347	0.409067	0.204415	0.151121	0.219718	0.223871	0.196932	0.214657	0.108046	0.173578	0.121556	0.150084	0.152917
Tottarp-2	CS76251	Sweden	55.95	13.85	1-100	4	8	0.304	0.388772	0.40839	0.426708	0.32223	0.517465	0.319703	0.530462	0.323891	0.526114	0.331495	0.533576	0.330291	0.499508	0.317545	0.490335	0.323838	0.487967	0.349005	0.50737	0.364015	0.522635	0.354613	0.546916	0.351942	0.534606	0.379758	0.512644	0.342886	0.497152	0.357493	0.490408	0.0836023	0.163896	0.13549	0.202775	0.248303	0.440374	0.224646	0.424894	0.177112	0.368153
TOU-A1-116	CS76253	France	46.6667	4.11667	200-300	6	3	0.227392	0.0350426	0.282536	0.0422613	0.201041	0.136654	0.200426	0.157987	0.210696	0.1996	0.215812	0.225794	0.245446	0.204632	0.279693	0.210218	0.286782	0.186679	0.171951	0.186387	0.190956	0.197022	0.212573	0.223063	0.227487	0.245335	0.270832	0.222913	0.300264	0.23233	0.305661	0.20494	0.0858305	0.0734866	0.156011	0.12066	0.111523	0.143527	0.10356	0.225269	0.135601	0.159513
Ts-1	CS76268	Spain	41.7194	2.93056	1-100	11	3	0.17359	0.0612322	0.169548	0.0712401	0.136827	0.109257	0.136824	0.101828	0.15757	0.116079	0.162974	0.101253	0.184498	0.108273	0.213071	0.117224	0.258944	0.106865	0.121853	0.102668	0.129694	0.115825	0.181196	0.115784	0.192564	0.100593	0.224765	0.112553	0.25694	0.114239	0.312018	0.102849	0.0363855	0.0525634	0.0591591	0.0765702	0.0915253	0.0702858	0.100026	0.0618356	0.130091	0.0603667
Tscha-1	CS28779	Austria	47.0748	9.9042	600-700	4	7	0.392715	0.464546	0.431567	0.529061	0.285983	0.501658	0.339262	0.556905	0.367585	0.580947	0.367266	0.545181	0.382181	0.515829	0.404244	0.509818	0.451688	0.504101	0.324576	0.496865	0.368971	0.56809	0.422406	0.619925	0.428459	0.588337	0.446298	0.553813	0.470298	0.541946	0.50767	0.525568	0.0818684	0.177409	0.146272	0.277832	0.247414	0.433675	0.220249	0.389095	0.209072	0.349996
Tsu-0	CS28780	Japan	34.43	136.31	1-100	12	1	0.230439	0.0990264	0.302718	0.107566	0.254782	0.280019	0.286169	0.269536	0.307582	0.247491	0.336305	0.270028	0.358524	0.268269	0.378805	0.289928	0.425999	0.31475	0.279327	0.277044	0.30491	0.283128	0.353304	0.262162	0.371408	0.281858	0.435626	0.277516	0.497016	0.313296	0.562413	0.336119	0.0874508	0.179001	0.165134	0.215567	0.108019	0.149459	0.116974	0.160359	0.149239	0.201197
Tsu-1	N1640	Japan	34.43	136.31	1-100	7	1	0.167624	0.164836	0.163622	0.145321	0.164591	0.359348	0.16334	0.360773	0.202914	0.347375	0.24081	0.3839	0.269893	0.365676	0.27773	0.367591	0.310099	0.36446	0.210098	0.3561	0.224695	0.368755	0.287572	0.365536	0.317776	0.410048	0.380946	0.391792	0.404946	0.387389	0.47631	0.378857	0.0879348	0.178195	0.143753	0.270476	0.0920359	0.219556	0.103749	0.253965	0.137298	0.248562
Tu-0	N1567	Italy	45	7.5	200-300	7	1	0.231013	0.116216	0.292434	0.126835	0.253553	0.218051	0.256157	0.228076	0.271554	0.20525	0.262779	0.209096	0.286157	0.210575	0.291986	0.216429	0.318491	0.20173	0.207123	0.236955	0.246501	0.245965	0.296149	0.22671	0.305132	0.234036	0.384652	0.23239	0.429793	0.237445	0.479716	0.227153	0.102588	0.154058	0.131738	0.207466	0.195632	0.102685	0.162275	0.120679	0.127457	0.130669
Tul-0	N1570	United States of America	43.2708	-85.2563		11	4	0.27433	0.29047	0.236206	0.28406	0.255869	0.303254	0.258356	0.265799	0.281729	0.220173	0.279998	0.280668	0.336018	0.300158	0.381673	0.275584	0.409156	0.293808	0.246712	0.349528	0.252697	0.304646	0.293713	0.262098	0.292903	0.313845	0.369354	0.333597	0.423615	0.299211	0.444492	0.313645	0.0991025	0.139772	0.102601	0.189235	0.158681	0.148139	0.134742	0.176515	0.129715	0.17821
Ty-0	CS28786	United Kingdom	56.4278	-5.23439	1-100	1	6	0.217992	0.107268	0.213435	0.113652	0.172949	0.233971	0.17013	0.240107	0.148449	0.242482	0.132912	0.230132	0.142454	0.230853	0.164161	0.235068	0.180697	0.225615	0.187345	0.253471	0.170457	0.255234	0.172352	0.260567	0.163891	0.247042	0.168417	0.247604	0.198146	0.24773	0.208294	0.241009	0.0697549	0.0992527	0.132801	0.126187	0.134041	0.209678	0.105465	0.179217	0.0905502	0.172744
Uk-1	CS28787	Germany	48.0333	7.7667	200-300	5	3	0.175451	0.307986	0.22113	0.349937	0.285119	0.141327	0.271224	0.153392	0.362206	0.233013	0.342738	0.207178	0.341913	0.216821	0.347619	0.247843	0.364829	0.257731	0.293138	0.15189	0.302554	0.155539	0.435713	0.276952	0.397632	0.229926	0.394751	0.236264	0.414327	0.263721	0.40921	0.276712	0.0948786	0.0793219	0.125055	0.1364	0.269688	0.0990111	0.196431	0.111535	0.162221	0.123248
Uk-2	CS28788	Germany	48.0333	7.7667	200-300	7	3	0.181293	0.152333	0.121472	0.175286	0.30785	0.35365	0.313344	0.404908	0.294251	0.386352	0.263953	0.398433	0.254867	0.40875	0.255031	0.255871	0.255316	0.245895	0.332828	0.303199	0.339122	0.368014	0.341098	0.385675	0.304937	0.400921	0.304456	0.416383	0.300791	0.251194	0.291023	0.247563	0.101314	0.156399	0.152737	0.271558	0.245499	0.307426	0.180437	0.261914	0.152675	0.269554
Uk-4	N1581	Germany	48.0333	7.7667	200-300	10	3	0.466585	0.40705	0.703372	0.40873	0.574432	0.285853	0.592119	0.336473	0.651667	0.343876	0.650775	0.331738	0.633084	0.347562	0.556089	0.353293	0.633296	0.354473	0.603354	0.281189	0.60986	0.335514	0.675684	0.374188	0.674988	0.352171	0.671218	0.361527	0.602852	0.370242	0.666142	0.364797	0.206321	0.0979446	0.19934	0.219901	0.331468	0.27545	0.308513	0.290366	0.426707	0.278534
UKSE06-520	CS76290	United Kingdom	51.3	1.1	1-100	4	5	0.294199	0.14334	0.474491	0.0902456	0.169109	0.287492	0.32778	0.333869	0.388576	0.38903	0.381526	0.354292	0.404974	0.351619	0.398606	0.33774	0.403974	0.332024	0.248031	0.313043	0.412767	0.338878	0.427897	0.396075	0.435034	0.373146	0.461981	0.373897	0.455622	0.358768	0.441259	0.348832	0.102419	0.0942671	0.100136	0.106007	0.334008	0.275417	0.33672	0.296348	0.291428	0.284548
Ull2-3	CS76293	Sweden	56.0648	13.9707	1-100	5	2	0.285592	0.327228	0.450624	0.33852	0.222827	0.339047	0.244196	0.346527	0.22446	0.291275	0.241792	0.307377	0.260163	0.311094	0.29325	0.313445	0.315011	0.270489	0.282213	0.317893	0.305093	0.315133	0.266519	0.285889	0.255229	0.301939	0.277918	0.305759	0.304598	0.320994	0.351275	0.27292	0.0650855	0.154765	0.114585	0.311094	0.156326	0.197222	0.129196	0.223014	0.128365	0.26263
Uod-1	N22612	Austria	48.3	14.45	400-500	11	8	0.537329	0.231548	0.593063	0.255986	0.325569	0.30083	0.331344	0.296192	0.321732	0.189066	0.338604	0.227803	0.340047	0.222099	0.363154	0.231494	0.392059	0.240469	0.36578	0.257044	0.397695	0.270394	0.383062	0.211109	0.384178	0.242653	0.397027	0.232733	0.447113	0.245098	0.507336	0.253455	0.0916751	0.104508	0.174514	0.195024	0.207693	0.174833	0.185015	0.0841241	0.145008	0.121596
Utrecht	CS28795	Netherlands	52.0918	5.1145	1-100	11	3	0.0646016	0.245805	0.0777861	0.267962	0.342136	0.221127	0.352996	0.224969	0.346257	0.234161	0.362734	0.217473	0.371694	0.230555	0.379897	0.27532	0.386327	0.278997	0.364369	0.216435	0.379591	0.231346	0.386085	0.24341	0.393839	0.238173	0.409998	0.245084	0.421812	0.280436	0.434848	0.287308	0.122802	0.121149	0.269351	0.221843	0.190576	0.157691	0.185475	0.159567	0.214012	0.193482
Van-0	CS76297	Canada	49.3	-123	1-100	7	5	0.178979	0.318836	0.61302	0.352811	0.33696	0.287614	0.388707	0.289894	0.486768	0.272296	0.524231	0.292605	0.555449	0.290559	0.569591	0.303511	0.575406	0.322085	0.365885	0.270468	0.477339	0.286498	0.65069	0.306167	0.640455	0.302369	0.682443	0.298785	0.710064	0.310054	0.718775	0.327077	0.0918736	0.111943	0.255479	0.131567	0.302025	0.207089	0.247893	0.142312	0.257181	0.153267
Var2-1	CS28798	Sweden	55.58	14.334	1-100	1	6	0.135093	0.085815	0.161643	0.0947675	0.234339	0.254476	0.170237	0.256782	0.214067	0.265822	0.200747	0.230228	0.234154	0.236818	0.240685	0.247247	0.217055	0.26133	0.170069	0.235391	0.241427	0.281172	0.271712	0.278836	0.251016	0.242442	0.271068	0.26059	0.278513	0.265959	0.250555	0.275766	0.0962852	0.0912227	0.0865954	0.277949	0.123419	0.267897	0.121032	0.200013	0.122874	0.171378
Ven-1	CS28800	Netherlands	52.0333	5.55	1-100	4	2	0.221832	0.124573	0.234823	0.11152	0.281268	0.260429	0.330181	0.270297	0.297285	0.303006	0.294896	0.322588	0.297021	0.333106	0.288379	0.353223	0.307354	0.363363	0.30184	0.258383	0.355716	0.272259	0.33544	0.335249	0.323798	0.359801	0.327729	0.359952	0.320595	0.375229	0.347386	0.38646	0.191541	0.11062	0.176765	0.158574	0.196205	0.211796	0.168933	0.234908	0.161648	0.203681
Wa-1	N22644	Poland	52.3	21	100-200	11	11	0.503555	0.0392768	0.546212	0.086718	0.289211	0.530837	0.330281	0.523324	0.420726	0.517798	0.449406	0.519482	0.470188	0.528406	0.491148	0.531587	0.510582	0.539037	0.351815	0.525008	0.366797	0.522993	0.466958	0.530354	0.485206	0.535673	0.522908	0.54157	0.5375	0.543102	0.546034	0.548733	0.098445	0.198051	0.124273	0.366018	0.27798	0.377366	0.256008	0.385926	0.303285	0.40744
Wag-3	CS28808	Netherlands	51.9666	5.6666	1-100	7	2	0.254175	0.106476	0.189171	0.1111	0.258037	0.33458	0.296007	0.360044	0.298192	0.355446	0.31175	0.349512	0.298466	0.36473	0.302811	0.367597	0.288706	0.375909	0.241749	0.33849	0.327409	0.367838	0.305736	0.389092	0.31007	0.356628	0.314366	0.374079	0.320338	0.372161	0.297676	0.378072	0.0628172	0.132123	0.12718	0.199383	0.1791	0.228719	0.139614	0.280857	0.135942	0.285041
WAR	CS28812	United States of America	41.7302	-71.2825	1-100	2	1	0.388882	0.211194	0.539152	0.228483	0.316363	0.203793	0.37074	0.227875	0.435611	0.250841	0.463025	0.219797	0.522298	0.218058	0.54469	0.213252	0.546093	0.21289	0.336672	0.19223	0.410082	0.230675	0.523963	0.240089	0.546041	0.236324	0.600555	0.237483	0.650322	0.229154	0.630202	0.227443	0.126661	0.117451	0.175126	0.225449	0.322167	0.159217	0.309954	0.156802	0.296405	0.139827
Wei-0	CS76301	Switzerland	47.25	8.26	400-500	6	3	0.14501	0.188619	0.206743	0.198245	0.270501	0.199022	0.303617	0.206224	0.310415	0.208314	0.307693	0.189854	0.308921	0.196792	0.294056	0.214783	0.314435	0.238214	0.268075	0.219209	0.297267	0.21323	0.315352	0.221795	0.315877	0.21247	0.307469	0.211351	0.286591	0.2306	0.302062	0.247178	0.084985	0.0930964	0.171931	0.202658	0.169514	0.135291	0.127297	0.162436	0.21533	0.171319
Wil	CS6888	Lithuania	54.6833	25.3167	100-200	6	4	0.229376	0.282634	0.263688	0.296562	0.293024	0.26943	0.284788	0.298841	0.36218	0.435687	0.359966	0.385986	0.330471	0.355443	0.298835	0.354839	0.325918	0.325662	0.399931	0.320253	0.310706	0.34632	0.395453	0.474618	0.37	0.412683	0.368801	0.379009	0.332146	0.387393	0.369353	0.358318	0.135778	0.140956	0.0628844	0.134489	0.254949	0.313205	0.242909	0.289595	0.196212	0.280227
Wil-2	N1596	Lithuania	54.6833	25.3167	100-200	11	11	0.497401	0.171163	0.570928	0.153076	0.351339	0.349987	0.417519	0.372684	0.496177	0.356547	0.490668	0.362094	0.516983	0.35263	0.450052	0.351265	0.557301	0.345011	0.304332	0.322899	0.507483	0.361153	0.548795	0.346544	0.554579	0.358263	0.592781	0.352293	0.508896	0.349144	0.607653	0.347356	0.0581787	0.0652086	0.125813	0.150132	0.36787	0.255112	0.349693	0.284234	0.315653	0.271332
Wl-0	CS28822	Germany	47.9299	10.8134	500-1000	5	3	0.0202699	0.149655	0.0403931	0.158442	0.396444	0.225938	0.40449	0.220329	0.410524	0.274393	0.392927	0.215559	0.380578	0.203609	0.367312	0.215317	0.356872	0.218192	0.410157	0.249776	0.42393	0.223875	0.441904	0.255342	0.413932	0.226436	0.405198	0.216697	0.383742	0.224123	0.373863	0.226855	0.112858	0.0963171	0.107327	0.120538	0.283025	0.183497	0.295267	0.153346	0.276366	0.133706
Ws	CS28823	Russian Federation	52.3	30	100-200	5	11	0.660129	0.334306	0.883106	0.365491	0.316511	0.454546	0.30969	0.469484	0.294801	0.461962	0.319539	0.416339	0.328168	0.399554	0.336257	0.40197	0.350345	0.394795	0.315077	0.403316	0.311454	0.446944	0.317805	0.45415	0.324264	0.429552	0.369899	0.416565	0.370175	0.415535	0.391795	0.403887	0.0831345	0.144551	0.160012	0.278274	0.247293	0.314612	0.252274	0.237594	0.229351	0.255161
Ws-0	N22623	Russian Federation	52.3	30	100-200	2	9	0.124488	0.274444	0.163811	0.304335	0.307143	0.302186	0.33983	0.32699	0.379233	0.292312	0.395243	0.320617	0.41574	0.301798	0.425833	0.308414	0.475818	0.306395	0.362015	0.298419	0.367155	0.32573	0.395254	0.318729	0.422709	0.328057	0.454335	0.305993	0.486644	0.311141	0.547577	0.308734	0.106315	0.118243	0.164033	0.224409	0.252234	0.193376	0.28679	0.188453	0.248039	0.174304
Ws-2	N22659	Russian Federation	52.3	30	100-200	10	11	0.562889	0.0577708	0.679526	0.0668933	0.627471	0.267426	0.605167	0.292658	0.518597	0.302381	0.507352	0.302072	0.501735	0.282411	0.526509	0.275909	0.60046	0.272891	0.60465	0.213514	0.573939	0.249483	0.525359	0.28539	0.499208	0.28189	0.503549	0.270706	0.523808	0.271206	0.56187	0.263921	0.162502	0.076672	0.273037	0.170002	0.352925	0.243789	0.302601	0.125148	0.326255	0.143355
Ws-3	N1638	Russian Federation	52.3	30	100-200	3	11	0.27374	0.329679	0.280427	0.357838	0.19975	0.28484	0.211825	0.273453	0.266403	0.287911	0.269941	0.307462	0.265691	0.321736	0.263371	0.333781	0.26059	0.333221	0.209644	0.284731	0.184236	0.279923	0.279886	0.319995	0.267361	0.32701	0.264545	0.341124	0.269668	0.349672	0.27411	0.351157	0.101051	0.119526	0.110206	0.1825	0.232847	0.235263	0.159148	0.178631	0.138399	0.181142
Yo-0	CS28843	United States of America	37.45	-119.35	1400-1500	1	4	0.20865	0.23119	0.214589	0.244232	0.251546	0.366172	0.277122	0.348441	0.285435	0.314087	0.31494	0.323302	0.338702	0.325582	0.364385	0.312388	0.380951	0.320964	0.261107	0.368114	0.312919	0.375229	0.339852	0.340451	0.362243	0.359212	0.381652	0.36018	0.398472	0.341494	0.406758	0.348471	0.144542	0.130568	0.220591	0.240033	0.154467	0.202981	0.129942	0.155315	0.167732	0.218303
Zdr-1	N22588	Czech Republic	49.3853	16.2544	400-500	1	8	0.368119	0.24711	0.409942	0.30458	0.279238	0.37785	0.30015	0.418143	0.311909	0.374635	0.35023	0.397994	0.352604	0.426027	0.37616	0.43323	0.409863	0.432089	0.288288	0.372456	0.351855	0.420149	0.374183	0.432428	0.39686	0.429669	0.400362	0.448663	0.424685	0.446709	0.458544	0.451268	0.104842	0.148351	0.221151	0.295905	0.13551	0.249959	0.149045	0.228145	0.187889	0.243702
Zü-1	CS28847	Switzerland	47.3667	8.55	500-600	1	3	0.0467288	0.0566843	0.0334743	0.0910765	0.206031	0.150768	0.186003	0.150554	0.149606	0.1022	0.159707	0.13542	0.143123	0.111992	0.142114	0.117341	0.142086	0.127551	0.179912	0.173705	0.200469	0.158553	0.171547	0.13131	0.177272	0.151646	0.149977	0.127708	0.158755	0.129923	0.158718	0.131437	0.0988925	0.111399	0.13719	0.116892	0.131544	0.0946604	0.088828	0.12987	0.152378	0.0917728
[truncated: 628 more columns]

## Sheet: Table S3
Table S3: Description of parameters measured within the Arabidopsis automatic phenotyping experiment.
Parameter name	Description
area (geometry trait based on fluorescence top view) [px^2]	Number of foreground pixels. Therefore, projected plant area in pixels.
area (geometry trait based on visible-light top view) [px^2]	Number of foreground pixels. Therefore, projected plant area in pixels.
border length (geometry trait based on fluorescence top view) [px]	Number of pixels of the plant, connected by at least one side of the pixel to the background (4-neighbourhood).
border length (geometry trait based on visible-light top view) [px]	Number of pixels of the plant, connected by at least one side of the pixel to the background (4-neighbourhood).
branchpoint count (geometry trait based on visible-light top view)	Branchpoint count (based on skeleton).
circumcircle d (geometry trait based on visible-light top view) [px]	Diameter of the smallest circle drawn around the plant.
compactness 01 (geometry trait based on visible-light top view)	4 * Math.PI / (borderPixels * borderPixels / filledArea)
compactness 16 (geometry trait based on visible-light top view)	borderPixels * borderPixels / filledArea
hsv h brown2green (color-related trait based on visible-light top view)	Proportion of brown colour plant pixels divided by the count of green colour pixels.
hsv h mean (color-related trait based on fluorescence top view)	Mean - first order texture property (independent of pixel neighbors). Calculated on grayscale image derived from channel Hue (HSV).
hsv h mean (color-related trait based on visible-light top view)	Mean - first order texture property (independent of pixel neighbors). Calculated on grayscale image derived from channel Hue (HSV).
hsv h red2green (color-related trait based on visible-light top view)	Proportion of red colour plant pixels divided by the count of green colour pixels.
hsv h yellow2green (color-related trait based on visible-light top view)	Proportion of yellow colour plant pixels divided by the count of green colour pixels.
hsv s mean (color-related trait based on fluorescence top view)	Mean - first order texture property (independent of pixel neighbors). Calculated on grayscale image derived from channel Saturation (HSV).
hsv s mean (color-related trait based on visible-light top view)	Mean - first order texture property (independent of pixel neighbors). Calculated on grayscale image derived from channel Saturation (HSV).
hsv v mean (color-related trait based on fluorescence top view)	Mean - first order texture property (independent of pixel neighbors). Calculated on grayscale image derived from channel Brightness (HSV).
hsv v mean (color-related trait based on visible-light top view)	Mean - first order texture property (independent of pixel neighbors). Calculated on grayscale image derived from channel Brightness (HSV).
hull area (geometry trait based on visible-light top view) [px]	Area (in pixels) of the convex hull, which is the shortest convex line drawing around the plant.
hull circularity (geometry trait based on visible-light top view)	Indicates similarity of the convex hull to a circle, ranges between 0 and 1. A circular object has value 1.
hull compactness 01 (geometry trait based on fluorescence top view)	4 * Math.PI / (borderPixels * borderPixels / filledArea) (all of convex hull)
hull compactness 01 (geometry trait based on visible-light top view)	4 * Math.PI / (borderPixels * borderPixels / filledArea) (all of convex hull)
hull compactness 16 (geometry trait based on fluorescence top view)	borderPixels * borderPixels / filledArea (all of convex hull)
hull compactness 16 (geometry trait based on visible-light top view)	borderPixels * borderPixels / filledArea (all of convex hull)
hull fillgrade (geometry trait based on fluorescence top view) [%]	Number of pixels of the plant relative to the area of the convex hull.
hull fillgrade (geometry trait based on visible-light top view) [%]	Number of pixels of the plant relative to the area of the convex hull.
hull length (geometry trait based on visible-light top view)	Length of the convex hull.
hull pc1 (geometry trait based on visible-light top view) [px]	Largest distance (in pixels) of any two pixels of the plant.
hull pc2 (geometry trait based on visible-light top view) [px]	If a line connects the two most far from each other situated plant pixels is drawn, this number indicates the sum of the maximum distances of other plant pixels from the left and right of this line.
hull points (geometry trait based on visible-light top view)	Number of edge points of the convex hull around the plant.
intensity mean (color-related trait based on fluorescence top view)	A relative indicator of the red fluorescence intensity, not taking into account brightness but only the color hue (red = highest intensity, yellow = no intensity).
lab a mean (color-related trait based on visible-light top view)	Mean - first order texture property (independent of pixel neighbors). Calculated on grayscale image derived from channel Green-Red-Parameter a* (L*a*b*).
lab b mean (color-related trait based on fluorescence top view)	Mean - first order texture property (independent of pixel neighbors). Calculated on grayscale image derived from channel Blue-Yellow-Parameter b* (L*a*b*).
lab b mean (color-related trait based on visible-light top view)	Mean - first order texture property (independent of pixel neighbors). Calculated on grayscale image derived from channel Blue-Yellow-Parameter b* (L*a*b*).
lab l mean (color-related trait based on fluorescence top view)	Mean - first order texture property (independent of pixel neighbors). Calculated on grayscale image derived from channel Ligthness-Parameter L* (L*a*b*).
lab l mean (color-related trait based on visible-light top view)	Mean - first order texture property (independent of pixel neighbors). Calculated on grayscale image derived from channel Ligthness-Parameter L* (L*a*b*).
leaf count (geometry trait based on visible-light top view)	Number of detected leaves.
leaf length mean (geometry trait based on visible-light top view) [px]	Skeleton length dividied by the number of detected leaves.
leaf width mean (geometry trait based on visible-light top view) [px]	Projected plant area divided by skeleton length.
minrectangle area (geometry trait based on fluorescence top view) [px]	Area of the smallest enclosing rectangle, which fits around the plant.
minrectangle area (geometry trait based on visible-light top view) [px]	Area of the smallest enclosing rectangle, which fits around the plant.
minrectangle length a (geometry trait based on fluorescence top view) [px]	Length of one side of the smallest enclosing rectangle, which fits around the plant.
minrectangle length a (geometry trait based on visible-light top view) [px]	Length of one side of the smallest enclosing rectangle, which fits around the plant.
minrectangle length b (geometry trait based on fluorescence top view) [px]	Length of the second side of the smallest enclosing rectangle, which fits around the plant.
minrectangle length b (geometry trait based on visible-light top view) [px]	Length of the second side of the smallest enclosing rectangle, which fits around the plant.
rgb blue mean (color-related trait based on visible-light top view)	Average intensity of the blue channel of the plant pixels in the visible light image.
rgb green mean (color-related trait based on visible-light top view)	Average intensity of the green channel of the plant pixels in the visible light image.
rgb red mean (color-related trait based on visible-light top view)	Average intensity of the red channel of the plant pixels in the visible light image.

## Sheet: Table S4
Table S4: Randomised complete block design used for carriers in the Arabidopsis automated plant phenotyping system. "XXX" refers to accessions that were removed from subsequent analysis due to poor germination or missing data.
Carrier	Genotype combinations by name	B treatment	Replicate	Block	Lane
1	Can-0/Bu-0/Hey-1	-	1	1	1
2	Can-0/Bu-0/Hey-1	+	1	1	1
3	Yo-0/Lom1-1/Da(1)-12	-	1	1	1
4	328PNA/Wl-0/Lu	-	1	1	1
5	Blh-1/Fi-0/Ven-1	-	1	1	1
6	Blh-1/Fi-0/Ven-1	+	1	1	1
7	328PNA/Wl-0/Lu	+	1	1	1
8	Yo-0/Lom1-1/Da(1)-12	+	1	1	1
9	Ob-1/Oy-0/Bur-0	-	1	2	1
10	Pog-0/Tamm-27/Tscha-1	+	1	2	1
11	Pog-0/Tamm-27/Tscha-1	-	1	2	1
12	MIB-15/Gre-0/Bor-4	+	1	2	1
13	Sav-0/Ws-2/S96	-	1	2	1
14	Sav-0/Ws-2/S96	+	1	2	1
15	MIB-15/Gre-0/Bor-4	-	1	2	1
16	Ob-1/Oy-0/Bur-0	+	1	2	1
17	Chi-0/Ei-4/Uk-4	+	1	3	1
18	Chi-0/Ei-4/Uk-4	-	1	3	1
19	Db-0/xxx/UKSE06-520	+	1	3	1
20	Cal-0/Est-0/Lp2-2	-	1	3	1
21	Db-0/xxx/UKSE06-520	-	1	3	1
22	Wil-2/Santa Clara/Limeport	-	1	3	1
23	Wil-2/Santa Clara/Limeport	+	1	3	1
24	Cal-0/Est-0/Lp2-2	+	1	3	1
25	Te-0/Ang-0/Col-0	-	1	4	1
26	Do-0/Nok-1/C24	+	1	4	1
27	Dra-0/N13/Lc-0	-	1	4	1
28	Dra-0/N13/Lc-0	+	1	4	1
29	Do-0/Nok-1/C24	-	1	4	1
30	Ann-1/RLD-2/TDr-1	-	1	4	1
31	Te-0/Ang-0/Col-0	+	1	4	1
32	Ann-1/RLD-2/TDr-1	+	1	4	1
33	xxx/Petergof/Gd-1	-	1	5	2
34	Po-0/Rsch-0/Durh-1	-	1	5	2
35	Gy-0/TAMM-2/Lip-0	-	1	5	2
36	Po-0/Rsch-0/Durh-1	+	1	5	2
37	Zü-1/No-0/Tul-0	+	1	5	2
38	Gy-0/TAMM-2/Lip-0	+	1	5	2
39	xxx/Petergof/Gd-1	+	1	5	2
40	Zü-1/No-0/Tul-0	-	1	5	2
41	HOG/Wei-0/Tsu-1	+	1	6	2
42	HOG/Wei-0/Tsu-1	-	1	6	2
43	Pa-1/An1/Cvi-0	+	1	6	2
44	Boot-1/Ll-OF-095/Ge-1	-	1	6	2
45	Pa-1/An1/Cvi-0	-	1	6	2
46	Ws-3/Golm-1/Br-0	+	1	6	2
47	Boot-1/Ll-OF-095/Ge-1	+	1	6	2
48	Ws-3/Golm-1/Br-0	-	1	6	2
49	Sapporo-0/Est-1/Alc-0	-	1	7	2
50	Kz-9/Lis-1/WAR	+	1	7	2
51	Kz-9/Lis-1/WAR	-	1	7	2
52	Kz-1/xxx/Ws	+	1	7	2
53	Ct-1/CUR-3/Ste-3	-	1	7	2
54	Ct-1/CUR-3/Ste-3	+	1	7	2
55	Sapporo-0/Est-1/Alc-0	+	1	7	2
56	Kz-1/xxx/Ws	-	1	7	2
57	nip51 SALK122287/Wag-3/Wil	-	1	8	2
58	Li-3/Hau-0/TDr-3	+	1	8	2
59	Li-3/Hau-0/TDr-3	-	1	8	2
60	nip51 SALK122287/Wag-3/Wil	+	1	8	2
61	Fei-0/Ting-1/Lan-0	-	1	8	2
62	xxx/Sei-0/N7	-	1	8	2
63	Fei-0/Ting-1/Lan-0	+	1	8	2
64	xxx/Sei-0/N7	+	1	8	2
65	Mt-0/Sap-0/Tsu-0	-	1	9	3
66	N4/Gel-1/DraIV6-35	+	1	9	3
67	Bg-2/Cen-0/Me-0	-	1	9	3
68	CAM-16/Ba1-2/Arby-1	-	1	9	3
69	Mt-0/Sap-0/Tsu-0	+	1	9	3
70	CAM-16/Ba1-2/Arby-1	+	1	9	3
71	Bg-2/Cen-0/Me-0	+	1	9	3
72	N4/Gel-1/DraIV6-35	-	1	9	3
73	Per-1/Mz-0/Kä-0	+	1	10	3
74	Je-54/Ull2-3/Tu-0	-	1	10	3
75	Rak-2/Uk-2/Lm-2	-	1	10	3
76	Cha-0/Pi-0/Is-1	-	1	10	3
77	Per-1/Mz-0/Kä-0	-	1	10	3
78	Je-54/Ull2-3/Tu-0	+	1	10	3
79	Rak-2/Uk-2/Lm-2	+	1	10	3
80	Cha-0/Pi-0/Is-1	+	1	10	3
81	Bay-0/Utrecht/xxx	-	1	11	3
82	Kin-0 /Uod-1/Es-0	+	1	11	3
83	Chat-1/Shahdara/xxx	+	1	11	3
84	Ors-1/Ang-1/Rmx-A02	+	1	11	3
85	Bay-0/Utrecht/xxx	+	1	11	3
86	Chat-1/Shahdara/xxx	-	1	11	3
87	Kin-0 /Uod-1/Es-0	-	1	11	3
88	Ors-1/Ang-1/Rmx-A02	-	1	11	3
89	Stw-0/Bl-1/Ors-2	+	1	12	3
90	In-0/Ty-0/Ms-0	+	1	12	3
91	Uk-1/Ler-1/Ost-0	-	1	12	3
92	Uk-1/Ler-1/Ost-0	+	1	12	3
93	Ca-0/Mh-0/Hn-0	+	1	12	3
94	Stw-0/Bl-1/Ors-2	-	1	12	3
95	In-0/Ty-0/Ms-0	-	1	12	3
96	Ca-0/Mh-0/Hn-0	-	1	12	3
97	Hovdala-2/Mc-0/Edi-0	+	1	13	4
98	Mnz-0/Duk/Liarum	-	1	13	4
99	Bla-1/Ga-0/Se-0	-	1	13	4
100	Wa-1 /St-0/Lz-0	-	1	13	4
101	Wa-1 /St-0/Lz-0	+	1	13	4
102	Bla-1/Ga-0/Se-0	+	1	13	4
103	Hovdala-2/Mc-0/Edi-0	-	1	13	4
104	Mnz-0/Duk/Liarum	+	1	13	4
105	Com-1/Tottarp-2/Akita	+	1	14	4
106	Eden-1/Sorbo/Rsch-4	-	1	14	4
107	Com-1/Tottarp-2/Akita	-	1	14	4
108	Bor-1/Tha-1/Co	+	1	14	4
109	Bor-1/Tha-1/Co	-	1	14	4
110	Rubeszhnoe/Ws-0/Kr-0	+	1	14	4
111	Eden-1/Sorbo/Rsch-4	+	1	14	4
112	Rubeszhnoe/Ws-0/Kr-0	-	1	14	4
113	Kas-2/El-0/Er-0	-	1	15	4
114	Cnt-1/Hod/Ts-1	+	1	15	4
115	CIBC-17/Ak-1/Hi-0	-	1	15	4
116	Cnt-1/Hod/Ts-1	-	1	15	4
117	Nz1/Ri-0/Krot-2	-	1	15	4
118	Nz1/Ri-0/Krot-2	+	1	15	4
119	Kas-2/El-0/Er-0	+	1	15	4
120	CIBC-17/Ak-1/Hi-0	+	1	15	4
121	Kro-0/LAC-3/Van-0	+	1	16	4
122	Ede-1/Bs-1/Zdr-1	+	1	16	4
123	Var-2-1/11PNA4/TOU-A1-116	+	1	16	4
124	Var-2-1/11PNA4/TOU-A1-116	-	1	16	4
125	Kro-0/LAC-3/Van-0	-	1	16	4
126	Dra-2/Kondara/Kn-0	-	1	16	4
127	Ede-1/Bs-1/Zdr-1	-	1	16	4
128	Dra-2/Kondara/Kn-0	+	1	16	4
129	Wa-1 /St-0/Lz-0	+	2	17	5
130	CIBC-17/Ak-1/Hi-0	+	2	17	5
131	Dra-2/Kondara/Kn-0	+	2	17	5
132	Per-1/Mz-0/Kä-0	-	2	17	5
133	CIBC-17/Ak-1/Hi-0	-	2	17	5
134	Dra-2/Kondara/Kn-0	-	2	17	5
135	Wa-1 /St-0/Lz-0	-	2	17	5
136	Per-1/Mz-0/Kä-0	+	2	17	5
137	Kin-0 /Uod-1/Es-0	+	2	18	5
138	Ws-3/Golm-1/Br-0	+	2	18	5
139	Ws-3/Golm-1/Br-0	-	2	18	5
140	MIB-15/Gre-0/Bor-4	+	2	18	5
141	Kin-0 /Uod-1/Es-0	-	2	18	5
142	Je-54/Ull2-3/Tu-0	+	2	18	5
143	Je-54/Ull2-3/Tu-0	-	2	18	5
144	MIB-15/Gre-0/Bor-4	-	2	18	5
145	N4/Gel-1/DraIV6-35	+	2	19	5
146	Cal-0/Est-0/Lp2-2	+	2	19	5
147	Pa-1/An1/Cvi-0	-	2	19	5
148	Pa-1/An1/Cvi-0	+	2	19	5
149	nip51 SALK122287/Wag-3/Wil	+	2	19	5
150	nip51 SALK122287/Wag-3/Wil	-	2	19	5
151	Cal-0/Est-0/Lp2-2	-	2	19	5
152	N4/Gel-1/DraIV6-35	-	2	19	5
153	Uk-1/Ler-1/Ost-0	-	2	20	5
154	Ors-1/Ang-1/Rmx-A02	-	2	20	5
155	xxx/Petergof/Gd-1	-	2	20	5
156	Ors-1/Ang-1/Rmx-A02	+	2	20	5
157	Chi-0/Ei-4/Uk-4	-	2	20	5
158	Uk-1/Ler-1/Ost-0	+	2	20	5
159	xxx/Petergof/Gd-1	+	2	20	5
160	Chi-0/Ei-4/Uk-4	+	2	20	5
161	Sav-0/Ws-2/S96	-	2	21	6
162	Ede-1/Bs-1/Zdr-1	+	2	21	6
163	Ede-1/Bs-1/Zdr-1	-	2	21	6
164	Kz-1/xxx/Ws	+	2	21	6
165	Rubeszhnoe/Ws-0/Kr-0	+	2	21	6
166	Rubeszhnoe/Ws-0/Kr-0	-	2	21	6
167	Kz-1/xxx/Ws	-	2	21	6
168	Sav-0/Ws-2/S96	+	2	21	6
169	Dra-0/N13/Lc-0	+	2	22	6
170	Te-0/Ang-0/Col-0	+	2	22	6
171	Db-0/xxx/UKSE06-520	-	2	22	6
172	Te-0/Ang-0/Col-0	-	2	22	6
173	Dra-0/N13/Lc-0	-	2	22	6
174	Db-0/xxx/UKSE06-520	+	2	22	6
175	Rak-2/Uk-2/Lm-2	+	2	22	6
176	Rak-2/Uk-2/Lm-2	-	2	22	6
177	Zü-1/No-0/Tul-0	-	2	23	6
178	Zü-1/No-0/Tul-0	+	2	23	6
179	Com-1/Tottarp-2/Akita	-	2	23	6
180	Stw-0/Bl-1/Ors-2	-	2	23	6
181	Kas-2/El-0/Er-0	-	2	23	6
182	Kas-2/El-0/Er-0	+	2	23	6
183	Stw-0/Bl-1/Ors-2	+	2	23	6
184	Com-1/Tottarp-2/Akita	+	2	23	6
185	Ob-1/Oy-0/Bur-0	+	2	24	6
186	CAM-16/Ba1-2/Arby-1	+	2	24	6
187	Po-0/Rsch-0/Durh-1	-	2	24	6
188	Ob-1/Oy-0/Bur-0	-	2	24	6
189	CAM-16/Ba1-2/Arby-1	-	2	24	6
190	Po-0/Rsch-0/Durh-1	+	2	24	6
191	Hovdala-2/Mc-0/Edi-0	+	2	24	6
192	Hovdala-2/Mc-0/Edi-0	-	2	24	6
193	Cha-0/Pi-0/Is-1	+	2	25	7
194	Fei-0/Ting-1/Lan-0	-	2	25	7
195	Kz-9/Lis-1/WAR	-	2	25	7
196	Fei-0/Ting-1/Lan-0	+	2	25	7
197	Cha-0/Pi-0/Is-1	-	2	25	7
198	Kro-0/LAC-3/Van-0	+	2	25	7
199	Kz-9/Lis-1/WAR	+	2	25	7
200	Kro-0/LAC-3/Van-0	-	2	25	7
201	Ct-1/CUR-3/Ste-3	+	2	26	7
202	Ct-1/CUR-3/Ste-3	-	2	26	7
203	Cnt-1/Hod/Ts-1	+	2	26	7
204	Chat-1/Shahdara/xxx	-	2	26	7
205	Chat-1/Shahdara/xxx	+	2	26	7
206	Ca-0/Mh-0/Hn-0	+	2	26	7
207	Ca-0/Mh-0/Hn-0	-	2	26	7
208	Cnt-1/Hod/Ts-1	-	2	26	7
209	Bor-1/Tha-1/Co	+	2	27	7
210	HOG/Wei-0/Tsu-1	-	2	27	7
211	Bor-1/Tha-1/Co	-	2	27	7
212	Mt-0/Sap-0/Tsu-0	-	2	27	7
213	Mt-0/Sap-0/Tsu-0	+	2	27	7
214	HOG/Wei-0/Tsu-1	+	2	27	7
215	Li-3/Hau-0/TDr-3	-	2	27	7
216	Li-3/Hau-0/TDr-3	+	2	27	7
217	Can-0/Bu-0/Hey-1	-	2	28	7
218	Can-0/Bu-0/Hey-1	+	2	28	7
219	In-0/Ty-0/Ms-0	+	2	28	7
220	Var-2-1/11PNA4/TOU-A1-116	-	2	28	7
221	In-0/Ty-0/Ms-0	-	2	28	7
222	Var-2-1/11PNA4/TOU-A1-116	+	2	28	7
223	Sapporo-0/Est-1/Alc-0	-	2	28	7
224	Sapporo-0/Est-1/Alc-0	+	2	28	7
225	Gy-0/TAMM-2/Lip-0	-	2	29	8
226	Yo-0/Lom1-1/Da(1)-12	+	2	29	8
227	Nz1/Ri-0/Krot-2	-	2	29	8
228	Gy-0/TAMM-2/Lip-0	+	2	29	8
229	Yo-0/Lom1-1/Da(1)-12	-	2	29	8
230	Bg-2/Cen-0/Me-0	-	2	29	8
231	Bg-2/Cen-0/Me-0	+	2	29	8
232	Nz1/Ri-0/Krot-2	+	2	29	8
233	Wil-2/Santa Clara/Limeport	-	2	30	8
234	Ann-1/RLD-2/TDr-1	+	2	30	8
235	Ann-1/RLD-2/TDr-1	-	2	30	8
236	Boot-1/Ll-OF-095/Ge-1	-	2	30	8
237	Eden-1/Sorbo/Rsch-4	+	2	30	8
238	Wil-2/Santa Clara/Limeport	+	2	30	8
239	Boot-1/Ll-OF-095/Ge-1	+	2	30	8
240	Eden-1/Sorbo/Rsch-4	-	2	30	8
241	Blh-1/Fi-0/Ven-1	+	2	31	8
242	328PNA/Wl-0/Lu	-	2	31	8
243	Bay-0/Utrecht/xxx	-	2	31	8
244	xxx/Sei-0/N7	+	2	31	8
245	328PNA/Wl-0/Lu	+	2	31	8
246	Bay-0/Utrecht/xxx	+	2	31	8
247	Blh-1/Fi-0/Ven-1	-	2	31	8
248	xxx/Sei-0/N7	-	2	31	8
249	Bla-1/Ga-0/Se-0	-	2	32	8
250	Pog-0/Tamm-27/Tscha-1	-	2	32	8
251	Mnz-0/Duk/Liarum	-	2	32	8
252	Do-0/Nok-1/C24	-	2	32	8
253	Do-0/Nok-1/C24	+	2	32	8
254	Mnz-0/Duk/Liarum	+	2	32	8
255	Bla-1/Ga-0/Se-0	+	2	32	8
256	Pog-0/Tamm-27/Tscha-1	+	2	32	8
257	Sapporo-0/Est-1/Alc-0	-	3	33	9
258	Kin-0 /Uod-1/Es-0	+	3	33	9
259	HOG/Wei-0/Tsu-1	+	3	33	9
260	Bay-0/Utrecht/xxx	+	3	33	9
261	Bay-0/Utrecht/xxx	-	3	33	9
262	HOG/Wei-0/Tsu-1	-	3	33	9
263	Kin-0 /Uod-1/Es-0	-	3	33	9
264	Sapporo-0/Est-1/Alc-0	+	3	33	9
265	Bg-2/Cen-0/Me-0	-	3	34	9
266	Ob-1/Oy-0/Bur-0	+	3	34	9
267	MIB-15/Gre-0/Bor-4	-	3	34	9
268	Bg-2/Cen-0/Me-0	+	3	34	9
269	Ob-1/Oy-0/Bur-0	-	3	34	9
270	MIB-15/Gre-0/Bor-4	+	3	34	9
271	Wil-2/Santa Clara/Limeport	-	3	34	9
272	Wil-2/Santa Clara/Limeport	+	3	34	9
273	Uk-1/Ler-1/Ost-0	+	3	35	9
274	Ws-3/Golm-1/Br-0	+	3	35	9
275	Nz1/Ri-0/Krot-2	-	3	35	9
276	Ws-3/Golm-1/Br-0	-	3	35	9
277	Ct-1/CUR-3/Ste-3	-	3	35	9
278	Ct-1/CUR-3/Ste-3	+	3	35	9
279	Nz1/Ri-0/Krot-2	+	3	35	9
280	Uk-1/Ler-1/Ost-0	-	3	35	9
281	Can-0/Bu-0/Hey-1	+	3	36	9
282	Po-0/Rsch-0/Durh-1	+	3	36	9
283	nip51 SALK122287/Wag-3/Wil	-	3	36	9
284	Po-0/Rsch-0/Durh-1	-	3	36	9
285	nip51 SALK122287/Wag-3/Wil	+	3	36	9
286	Can-0/Bu-0/Hey-1	-	3	36	9
287	Rak-2/Uk-2/Lm-2	+	3	36	9
288	Rak-2/Uk-2/Lm-2	-	3	36	9
289	Kz-9/Lis-1/WAR	+	3	37	10
290	Wa-1 /St-0/Lz-0	-	3	37	10
291	Ann-1/RLD-2/TDr-1	+	3	37	10
292	Wa-1 /St-0/Lz-0	+	3	37	10
293	Boot-1/Ll-OF-095/Ge-1	+	3	37	10
294	Kz-9/Lis-1/WAR	-	3	37	10
295	Boot-1/Ll-OF-095/Ge-1	-	3	37	10
296	Ann-1/RLD-2/TDr-1	-	3	37	10
297	xxx/Sei-0/N7	-	3	38	10
298	Gy-0/TAMM-2/Lip-0	-	3	38	10
299	CIBC-17/Ak-1/Hi-0	-	3	38	10
300	Do-0/Nok-1/C24	+	3	38	10
301	Do-0/Nok-1/C24	-	3	38	10
302	CIBC-17/Ak-1/Hi-0	+	3	38	10
303	Gy-0/TAMM-2/Lip-0	+	3	38	10
304	xxx/Sei-0/N7	+	3	38	10
305	Zü-1/No-0/Tul-0	-	3	39	10
306	CAM-16/Ba1-2/Arby-1	+	3	39	10
307	CAM-16/Ba1-2/Arby-1	-	3	39	10
308	Zü-1/No-0/Tul-0	+	3	39	10
309	In-0/Ty-0/Ms-0	+	3	39	10
310	Cnt-1/Hod/Ts-1	-	3	39	10
311	In-0/Ty-0/Ms-0	-	3	39	10
312	Cnt-1/Hod/Ts-1	+	3	39	10
313	Kz-1/xxx/Ws	-	3	40	10
314	Stw-0/Bl-1/Ors-2	-	3	40	10
315	Pa-1/An1/Cvi-0	+	3	40	10
316	Kz-1/xxx/Ws	+	3	40	10
317	Pa-1/An1/Cvi-0	-	3	40	10
318	Ca-0/Mh-0/Hn-0	-	3	40	10
319	Ca-0/Mh-0/Hn-0	+	3	40	10
320	Stw-0/Bl-1/Ors-2	+	3	40	10
321	Var-2-1/11PNA4/TOU-A1-116	-	3	41	11
322	Blh-1/Fi-0/Ven-1	+	3	41	11
323	Cha-0/Pi-0/Is-1	-	3	41	11
324	Cha-0/Pi-0/Is-1	+	3	41	11
325	Blh-1/Fi-0/Ven-1	-	3	41	11
326	Var-2-1/11PNA4/TOU-A1-116	+	3	41	11
327	Mt-0/Sap-0/Tsu-0	+	3	41	11
328	Mt-0/Sap-0/Tsu-0	-	3	41	11
329	Rubeszhnoe/Ws-0/Kr-0	-	3	42	11
330	Fei-0/Ting-1/Lan-0	-	3	42	11
331	Hovdala-2/Mc-0/Edi-0	-	3	42	11
332	Hovdala-2/Mc-0/Edi-0	+	3	42	11
333	Rubeszhnoe/Ws-0/Kr-0	+	3	42	11
334	Ors-1/Ang-1/Rmx-A02	-	3	42	11
335	Ors-1/Ang-1/Rmx-A02	+	3	42	11
336	Fei-0/Ting-1/Lan-0	+	3	42	11
337	Je-54/Ull2-3/Tu-0	-	3	43	11
338	Chat-1/Shahdara/xxx	+	3	43	11
339	Chi-0/Ei-4/Uk-4	-	3	43	11
340	Ede-1/Bs-1/Zdr-1	+	3	43	11
341	Chat-1/Shahdara/xxx	-	3	43	11
342	Ede-1/Bs-1/Zdr-1	-	3	43	11
343	Je-54/Ull2-3/Tu-0	+	3	43	11
344	Chi-0/Ei-4/Uk-4	+	3	43	11
345	328PNA/Wl-0/Lu	-	3	44	11
346	Mnz-0/Duk/Liarum	-	3	44	11
347	N4/Gel-1/DraIV6-35	+	3	44	11
348	Li-3/Hau-0/TDr-3	+	3	44	11
349	328PNA/Wl-0/Lu	+	3	44	11
350	Mnz-0/Duk/Liarum	+	3	44	11
351	Li-3/Hau-0/TDr-3	-	3	44	11
352	N4/Gel-1/DraIV6-35	-	3	44	11
353	Com-1/Tottarp-2/Akita	-	3	45	12
354	Eden-1/Sorbo/Rsch-4	+	3	45	12
355	Yo-0/Lom1-1/Da(1)-12	+	3	45	12
356	xxx/Petergof/Gd-1	-	3	45	12
357	Com-1/Tottarp-2/Akita	+	3	45	12
358	xxx/Petergof/Gd-1	+	3	45	12
359	Yo-0/Lom1-1/Da(1)-12	-	3	45	12
360	Eden-1/Sorbo/Rsch-4	-	3	45	12
361	Sav-0/Ws-2/S96	+	3	46	12
362	Kas-2/El-0/Er-0	+	3	46	12
363	Db-0/xxx/UKSE06-520	-	3	46	12
364	Kas-2/El-0/Er-0	-	3	46	12
365	Kro-0/LAC-3/Van-0	+	3	46	12
366	Db-0/xxx/UKSE06-520	+	3	46	12
367	Kro-0/LAC-3/Van-0	-	3	46	12
368	Sav-0/Ws-2/S96	-	3	46	12
369	Te-0/Ang-0/Col-0	+	3	47	12
370	Te-0/Ang-0/Col-0	-	3	47	12
371	Per-1/Mz-0/Kä-0	+	3	47	12
372	Per-1/Mz-0/Kä-0	-	3	47	12
373	Bor-1/Tha-1/Co	-	3	47	12
374	Dra-2/Kondara/Kn-0	-	3	47	12
375	Dra-2/Kondara/Kn-0	+	3	47	12
376	Bor-1/Tha-1/Co	+	3	47	12
377	Pog-0/Tamm-27/Tscha-1	-	3	48	12
378	Pog-0/Tamm-27/Tscha-1	+	3	48	12
379	Dra-0/N13/Lc-0	-	3	48	12
380	Bla-1/Ga-0/Se-0	-	3	48	12
381	Bla-1/Ga-0/Se-0	+	3	48	12
382	Dra-0/N13/Lc-0	+	3	48	12
383	Cal-0/Est-0/Lp2-2	+	3	48	12
384	Cal-0/Est-0/Lp2-2	-	3	48	12

## Sheet: Table S6
Table S6: Results of the genetic association analyses. For each trait for each marker position, the given value refers to the p-value obtained from the analysis. Traits shown are all ratios of the trait value in B-deficient compared to B-sufficient growth conditions. BEI refers to Boron Efficiency Index. PLA refers to Projected Leaf Area.
SNP	Chromosome	Position	BEIshoot	FW	DW	PLA day 9	PLA day 12	PLA day 16	BEIroot	Total lateral root length	Average lateral root length	Total root length	Primary root length	Lateral root number	Lateral root density
M1_00000657	1	657	0.825186	0.371358	0.197273	0.0400663	0.0590626	0.0719813	0.578676	0.331235	0.587082	0.54342	0.633782	0.639946	0.165846
M1_00003102	1	3102	0.708747	0.909033	0.282118	0.368055	0.224573	0.113954	0.387923	0.193056	0.327403	0.446385	0.516801	0.859614	0.273067
M1_00004648	1	4648	0.894957	0.0749852	0.0760651	0.0644603	0.0542201	0.0319392	0.483621	0.15962	0.15724	0.458325	0.408302	0.8616	0.199129
M1_00004880	1	4880	0.283343	0.123427	0.9582	0.809744	0.964311	0.557435	0.353482	0.565953	0.442246	0.23193	0.140073	0.880526	0.295588
M1_00005975	1	5975	0.365381	0.70224	0.168139	0.452241	0.396419	0.308247	0.143711	0.28094	0.210008	0.181791	0.132624	0.860132	0.13607
M1_00006063	1	6063	0.322101	0.459893	0.830405	0.137252	0.232265	0.557966	0.953241	0.805291	0.752516	0.97855	0.646681	0.139116	0.0460983
M1_00006449	1	6449	0.531433	0.371785	0.256772	0.419574	0.504907	0.346754	0.672536	0.76905	0.780265	0.748291	0.95198	0.939411	0.922078
M1_00006514	1	6514	0.836809	0.043858	0.403821	0.402639	0.239566	0.131665	0.341066	0.391046	0.595173	0.351957	0.587959	0.499313	0.385824
M1_00006603	1	6603	0.977699	0.188683	0.194465	0.0971285	0.117445	0.100557	0.581991	0.211553	0.179321	0.638318	0.405473	0.976515	0.263755
M1_00006768	1	6768	0.721425	0.387701	0.567826	0.8891	0.875601	0.91724	0.44442	0.905103	0.913402	0.377694	0.0835295	0.17061	0.820115
M1_00008193	1	8193	0.987918	0.14944	0.224622	0.076215	0.105847	0.111771	0.51227	0.142905	0.150488	0.569507	0.279091	0.823995	0.140334
M1_00008617	1	8617	0.351745	0.976954	0.216867	0.397334	0.417524	0.448979	0.669209	0.439247	0.389101	0.900364	0.669224	0.48068	0.705976
M1_00010219	1	10219	0.783522	0.864808	0.408581	0.357453	0.601796	0.690497	0.61493	0.811626	0.454241	0.42718	0.139073	0.284388	0.974882
M1_00010969	1	10969	0.765668	0.252111	0.265576	0.336904	0.527888	0.683687	0.436822	0.85746	0.939112	0.434341	0.168285	0.339192	0.867394
M1_00011493	1	11493	0.718585	0.0700299	0.785288	0.423987	0.335809	0.263884	0.286989	0.210362	0.289271	0.302012	0.866342	0.421355	0.287896
M1_00012584	1	12584	0.592843	0.156397	0.662281	0.0692795	0.062642	0.194301	0.711751	0.532231	0.777255	0.76815	0.752365	0.326927	0.128323
M1_00012659	1	12659	0.287433	0.906942	0.698429	0.444293	0.679105	0.98167	0.119151	0.184529	0.157611	0.279191	0.248076	0.570383	0.208031
M1_00013045	1	13045	0.248232	0.598129	0.762722	0.13906	0.409674	0.529667	0.397987	0.108786	0.334758	0.59476	0.329336	0.379593	0.0807427
M1_00014385	1	14385	0.895009	0.160838	0.554931	0.790482	0.798118	0.970122	0.532311	0.610667	0.512038	0.724437	0.58745	0.76341	0.747241
M1_00019819	1	19819	0.783522	0.864808	0.408581	0.357453	0.601796	0.690497	0.61493	0.811626	0.454241	0.42718	0.139073	0.284388	0.974882
M1_00021043	1	21043	0.344973	0.475622	0.834656	0.177763	0.27619	0.571152	0.976572	0.889233	0.645898	0.915347	0.6381	0.112857	0.0374111
M1_00021128	1	21128	0.503189	0.628737	0.329654	0.925744	0.873976	0.558646	0.818796	0.467628	0.172379	0.731763	0.743246	0.150633	0.411411
M1_00021829	1	21829	0.686765	0.841475	0.461807	0.894693	0.928432	0.819324	0.721064	0.371619	0.175345	0.675444	0.68613	0.274563	0.519433
M1_00022522	1	22522	0.711475	0.410199	0.719018	0.589864	0.512656	0.883368	0.63339	0.27487	0.142582	0.658647	0.295553	0.760367	0.603022
M1_00025773	1	25773	0.483071	0.389732	0.657462	0.850648	0.990433	0.886496	0.112888	0.407196	0.746332	0.0942295	0.0615881	0.375906	0.683133
M1_00027265	1	27265	0.721769	0.125837	0.187929	0.0878319	0.100937	0.0936958	0.754901	0.339615	0.326268	0.659295	0.452593	0.819377	0.233485
M1_00028978	1	28978	0.326967	0.130697	0.117994	0.11787	0.0606012	0.0748218	0.283963	0.243211	0.14626	0.247257	0.470915	0.671834	0.441229
M1_00029291	1	29291	0.929498	0.210505	0.311836	0.0676444	0.124707	0.190551	0.819871	0.495282	0.640333	0.811099	0.376481	0.946002	0.189267
M1_00031515	1	31515	0.433565	0.565546	0.967975	0.141614	0.195784	0.429852	0.486695	0.640632	0.456722	0.503842	0.489086	0.24447	0.0526841
M1_00031926	1	31926	0.203221	0.544672	0.195911	0.846417	0.633765	0.433253	0.185034	0.356847	0.63441	0.393485	0.142044	0.788127	0.306629
M1_00032210	1	32210	0.0279137	0.0962075	0.1201	0.0536555	0.0552228	0.0854464	0.641438	0.843901	0.967855	0.695447	0.441815	0.409549	0.22936
M1_00032807	1	32807	0.638929	0.573231	0.511774	0.0932737	0.118231	0.254824	0.769529	0.78179	0.426539	0.882684	0.734901	0.289452	0.0992694
M1_00034599	1	34599	0.731522	0.309237	0.309962	0.355326	0.562177	0.766848	0.422495	0.86035	0.928594	0.396321	0.137868	0.31573	0.825494
M1_00035856	1	35856	0.972288	0.294782	0.295286	0.0400925	0.0361016	0.0897942	0.3939	0.18832	0.382293	0.407184	0.623504	0.125154	0.035317
M1_00037072	1	37072	0.773161	0.168527	0.657144	0.107444	0.157736	0.285415	0.914772	0.99384	0.947542	0.879901	0.771113	0.500992	0.28918
M1_00038946	1	38946	0.507142	0.763192	0.723125	0.89414	0.783411	0.902072	0.425599	0.312043	0.38024	0.805336	0.918051	0.992345	0.945569
M1_00039751	1	39751	0.618156	0.782546	0.176262	0.585429	0.524074	0.332574	0.520366	0.249977	0.18587	0.481777	0.739337	0.583314	0.78059
M1_00041178	1	41178	0.711095	0.0530148	0.0725793	0.00870531	0.0143984	0.0346941	0.543611	0.297292	0.313423	0.590165	0.668241	0.773216	0.377133
M1_00041427	1	41427	0.570046	0.0741482	0.0626788	0.00876477	0.0102112	0.0246687	0.709348	0.376063	0.450814	0.792055	0.409733	0.566385	0.16844
M1_00044567	1	44567	0.31307	0.307804	0.683711	0.290781	0.420922	0.694505	0.366577	0.475526	0.477285	0.26233	0.251987	0.638	0.0897693
M1_00045075	1	45075	0.641565	0.0583488	0.86396	0.315443	0.438019	0.544439	0.753686	0.943013	0.936297	0.940471	0.856275	0.537829	0.630533
M1_00046373	1	46373	0.94812	0.144232	0.916789	0.158342	0.247994	0.476037	0.927095	0.696883	0.768306	0.917113	0.603507	0.0677762	0.0263399
M1_00046499	1	46499	0.961069	0.14163	0.207813	0.0442264	0.0724496	0.0917033	0.429672	0.110756	0.112052	0.477687	0.325267	0.87566	0.174677
M1_00046912	1	46912	0.677172	0.208316	0.558237	0.357533	0.337475	0.536355	0.71886	0.674322	0.856205	0.57607	0.646182	0.608734	0.822413
M1_00047577	1	47577	0.499239	0.620865	0.842255	0.185133	0.245777	0.537127	0.886303	0.968569	0.589731	0.84171	0.678492	0.167775	0.0672109
M1_00047692	1	47692	0.95915	0.546177	0.898324	0.924855	0.76833	0.711014	0.429598	0.960657	0.626629	0.202385	0.0317028	0.187383	0.747635
M1_00048118	1	48118	0.588673	0.285637	0.258924	0.159721	0.215639	0.1654	0.618996	0.280024	0.351376	0.628825	0.487525	0.753201	0.217891
M1_00048181	1	48181	0.869037	0.0555648	0.516156	0.0884304	0.0684046	0.127412	0.483174	0.468614	0.764777	0.499824	0.719717	0.250228	0.344872
M1_00049080	1	49080	0.549817	0.809991	0.872283	0.785335	0.967655	0.974344	0.847937	0.963942	0.926604	0.898323	0.640239	0.872538	0.419376
M1_00051392	1	51392	0.965377	0.230317	0.255334	0.892895	0.8347	0.720473	0.919991	0.969049	0.701186	0.869646	0.908053	0.736597	0.836527
M1_00051706	1	51706	0.764539	0.487392	0.35864	0.344344	0.189689	0.165741	0.59889	0.374683	0.187294	0.577988	0.674217	0.955857	0.702728
M1_00052202	1	52202	0.926783	0.36437	0.544474	0.858961	0.822614	0.810292	0.909609	0.762683	0.583097	0.812017	0.4857	0.477251	0.914167
M1_00053183	1	53183	0.581056	0.76451	0.830714	0.544205	0.547563	0.780367	0.72587	0.744392	0.626146	0.93063	0.818222	0.661015	0.859043
M1_00053729	1	53729	0.734195	0.854691	0.657542	0.520028	0.619635	0.952462	0.485528	0.522046	0.569371	0.663001	0.576926	0.33594	0.926758
M1_00053901	1	53901	0.267718	0.673654	0.611594	0.783607	0.920626	0.966602	0.479629	0.268457	0.105687	0.715605	0.454798	0.117234	0.740441
M1_00055684	1	55684	0.780352	0.363808	0.473804	0.547219	0.312692	0.177536	0.922757	0.785056	0.887334	0.714065	0.992182	0.254525	0.285173
M1_00057136	1	57136	0.556942	0.0810337	0.270154	0.424676	0.243618	0.258622	0.517714	0.536215	0.246039	0.789186	0.826559	0.224614	0.472279
M1_00057686	1	57686	0.698749	0.942468	0.607951	0.780597	0.923586	0.741819	0.660818	0.864616	0.636523	0.789849	0.613709	0.485446	0.367188
M1_00059637	1	59637	0.0389583	0.032041	0.00800563	0.0869739	0.0423273	0.0174782	0.0164085	0.0519767	0.122383	0.0119655	0.0557536	0.582203	0.334716
M1_00060083	1	60083	0.120079	0.0541351	0.000103312	0.0132672	0.00676632	0.000309957	0.562395	0.409648	0.24098	0.372477	0.954539	0.760787	0.828098
M1_00060772	1	60772	0.124235	0.514214	0.534906	0.30886	0.382418	0.511245	0.95695	0.459513	0.325289	0.725655	0.0474202	0.604093	0.122615
M1_00061122	1	61122	0.264808	0.861916	0.0301469	0.0346808	0.0318641	0.0562329	0.324342	0.187655	0.0710982	0.641697	0.898739	0.256777	0.451258
M1_00061405	1	61405	0.0931745	0.697638	0.293446	0.777628	0.88563	0.635877	0.862631	0.996907	0.710319	0.821952	0.951117	0.565638	0.694065
M1_00061661	1	61661	0.243524	0.806553	0.223404	0.929666	0.455138	0.224731	0.102784	0.336073	0.806516	0.0305846	0.00857783	0.236733	0.300062
M1_00062259	1	62259	0.136864	0.188322	0.0086753	0.118793	0.0445148	0.0119838	0.12049	0.0672675	0.0304939	0.0518077	0.412394	0.955899	0.565161
M1_00063084	1	63084	0.541685	0.182562	0.0991941	0.133601	0.106651	0.0480863	0.425733	0.35341	0.482572	0.289709	0.735845	0.508046	0.568306
M1_00063645	1	63645	0.905597	0.658871	0.840147	0.640027	0.749712	0.728677	0.431582	0.408759	0.673112	0.595244	0.982618	0.80387	0.592222
M1_00063759	1	63759	0.554487	0.412966	0.422899	0.376056	0.609988	0.668628	0.847362	0.625229	0.191212	0.928803	0.371374	0.151933	0.38457
M1_00063915	1	63915	0.966577	0.696962	0.808393	0.916417	0.939501	0.922899	0.751107	0.9167	0.886446	0.765948	0.461798	0.570247	0.157264
M1_00064149	1	64149	0.992271	0.233766	0.165756	0.453239	0.187434	0.0664787	0.114953	0.212311	0.396201	0.0563198	0.180929	0.149842	0.654992
M1_00064651	1	64651	0.352423	0.546447	0.924534	0.890144	0.852109	0.702319	0.37213	0.47089	0.397785	0.430407	0.34362	0.911326	0.440128
M1_00068340	1	68340	0.517031	0.393649	0.0550329	0.126257	0.098929	0.112782	0.0642128	0.0799855	0.160542	0.0807031	0.128923	0.329548	0.838404
M1_00068880	1	68880	0.771037	0.847413	0.698143	0.819717	0.495943	0.370071	0.39149	0.209796	0.735037	0.469476	0.611391	0.204325	0.0998431
M1_00069311	1	69311	0.760483	0.363884	0.418422	0.457741	0.345671	0.217685	0.438662	0.303507	0.540859	0.494341	0.621468	0.694703	0.242333
M1_00070933	1	70933	0.918235	0.483787	0.53685	0.829947	0.535992	0.320097	0.313499	0.163481	0.449767	0.406975	0.635131	0.335546	0.137903
M1_00071326	1	71326	0.964672	0.427416	0.24834	0.434861	0.158703	0.126974	0.780177	0.474885	0.681667	0.626219	0.482845	0.0389243	0.0174923
M1_00071348	1	71348	0.962542	0.361921	0.528146	0.594919	0.873323	0.640289	0.896016	0.71649	0.292062	0.970143	0.695504	0.368997	0.653108
M1_00071868	1	71868	0.304579	0.417609	0.140835	0.151688	0.046219	0.0339602	0.184921	0.084616	0.250014	0.131174	0.984591	0.13501	0.110094
M1_00072756	1	72756	0.959133	0.410137	0.846935	0.761615	0.622862	0.455786	0.482599	0.258922	0.548948	0.473551	0.473363	0.293332	0.0680488
M1_00072894	1	72894	0.65511	0.286701	0.583689	0.275543	0.292382	0.265225	0.450201	0.173912	0.324031	0.451344	0.328372	0.488207	0.0828345
M1_00073047	1	73047	0.914067	0.389638	0.851943	0.643767	0.539002	0.438854	0.422555	0.210405	0.449093	0.419174	0.477935	0.342451	0.0800752
M1_00073467	1	73467	0.753034	0.328635	0.257549	0.651192	0.705145	0.629296	0.494598	0.495372	0.235733	0.677851	0.535757	0.368812	0.113206
M1_00073691	1	73691	0.905964	0.630085	0.0585162	0.11706	0.105038	0.132081	0.516099	0.414045	0.453251	0.902022	0.982711	0.633909	0.621672
M1_00073851	1	73851	0.720259	0.774777	0.384063	0.495428	0.398792	0.291824	0.200286	0.0672354	0.0968149	0.283055	0.598382	0.742831	0.380831
M1_00073989	1	73989	0.720259	0.774777	0.384063	0.495428	0.398792	0.291824	0.200286	0.0672354	0.0968149	0.283055	0.598382	0.742831	0.380831
M1_00074169	1	74169	0.863739	0.270261	0.317835	0.205564	0.199196	0.153275	0.587607	0.276883	0.387926	0.697771	0.31298	0.837116	0.220471
M1_00075899	1	75899	0.724437	0.359323	0.515319	0.772445	0.473334	0.290453	0.11702	0.127046	0.533987	0.139619	0.524469	0.236879	0.486993
M1_00076188	1	76188	0.565139	0.945374	0.921141	0.982432	0.710101	0.742921	0.350217	0.354895	0.826192	0.333308	0.697494	0.267009	0.405021
M1_00076217	1	76217	0.950246	0.65395	0.226672	0.33992	0.268218	0.154609	0.277917	0.120231	0.0970307	0.358473	0.630357	0.970047	0.430935
M1_00076847	1	76847	0.846815	0.869283	0.645365	0.526048	0.398536	0.425323	0.419738	0.548261	0.967298	0.282442	0.413913	0.301725	0.73288
M1_00076879	1	76879	0.593816	0.501303	0.133452	0.271979	0.180123	0.0917932	0.732311	0.795542	0.743552	0.970392	0.362319	0.201115	0.0745921
M1_00076906	1	76906	0.301865	0.122575	0.0418079	0.0651641	0.0700535	0.0491933	0.925184	0.635755	0.183599	0.685468	0.88951	0.664481	0.787261
M1_00077127	1	77127	0.172416	0.0339651	0.376407	0.632576	0.396136	0.310188	0.639722	0.585153	0.936581	0.627444	0.669565	0.221058	0.535802
M1_00077140	1	77140	0.0226692	0.0492127	0.00101923	0.00601675	0.00334707	0.00109499	0.197484	0.167239	0.0606992	0.167745	0.542612	0.910652	0.713331
M1_00077243	1	77243	0.196488	0.983451	0.311463	0.902651	0.720804	0.610466	0.63412	0.394887	0.648871	0.619457	0.492151	0.721297	0.288345
M1_00077458	1	77458	0.171012	0.127919	0.0623731	0.160205	0.0619897	0.0509512	0.0374736	0.0410814	0.0546057	0.0350719	0.633807	0.297929	0.408518
M1_00078803	1	78803	0.942763	0.926927	0.0735453	0.32599	0.149494	0.0596505	0.259678	0.0891786	0.352195	0.303396	0.714067	0.0627792	0.054752
M1_00078975	1	78975	0.61841	0.0385249	0.0562582	0.450356	0.18596	0.0465759	0.337885	0.189253	0.463886	0.220772	0.91941	0.149328	0.283361
M1_00079418	1	79418	0.0908875	0.021351	0.0155876	0.104451	0.0412581	0.00808346	0.20708	0.134838	0.106355	0.146106	0.970337	0.658001	0.555127
M1_00080216	1	80216	0.261516	0.0442475	0.0243505	0.365942	0.0827884	0.0122631	0.466432	0.264459	0.50866	0.282	0.967852	0.122396	0.218797
M1_00080374	1	80374	0.36162	0.638286	0.220099	0.711533	0.267377	0.128783	0.0949418	0.0566234	0.223327	0.0697712	0.719219	0.0454212	0.12326
M1_00080400	1	80400	0.711571	0.55666	0.895989	0.608796	0.473628	0.503533	0.259802	0.0850805	0.107953	0.284011	0.506834	0.626688	0.23985
M1_00081496	1	81496	0.831056	0.629996	0.649023	0.945482	0.63299	0.372551	0.0965681	0.0357413	0.128796	0.121216	0.995563	0.214774	0.248841
M1_00081854	1	81854	0.859665	0.501206	0.481803	0.620971	0.566102	0.65547	0.075441	0.0648819	0.559827	0.0980596	0.518637	0.0382015	0.157325
M1_00081869	1	81869	0.974692	0.587555	0.541738	0.7305	0.895945	0.736165	0.694614	0.456665	0.936804	0.806018	0.431269	0.255708	0.0678272
M1_00082197	1	82197	0.783724	0.504861	0.29962	0.86596	0.749527	0.467495	0.201199	0.253498	0.207682	0.277105	0.194215	0.799598	0.133944
M1_00082290	1	82290	0.580076	0.33155	0.395966	0.385942	0.729383	0.65968	0.18539	0.304896	0.28694	0.24652	0.0557793	0.776817	0.0306524
M1_00083117	1	83117	0.150827	0.0986881	0.00454204	0.0647895	0.0351098	0.00604145	0.382588	0.488245	0.219256	0.373748	0.325631	0.889931	0.430131
M1_00083177	1	83177	0.182813	0.169651	0.00851404	0.0997786	0.0653026	0.0126956	0.510094	0.500362	0.747105	0.537705	0.709245	0.894525	0.792895
M1_00083219	1	83219	0.14743	0.56017	0.276938	0.739997	0.440317	0.414088	0.257486	0.196709	0.280671	0.623098	0.921916	0.99605	0.847743
M1_00084379	1	84379	0.340796	0.669832	0.206231	0.371995	0.356108	0.283718	0.246981	0.203338	0.306031	0.315698	0.368276	0.763873	0.270231
M1_00084558	1	84558	0.801675	0.0224834	0.515082	0.546007	0.677107	0.666559	0.157121	0.327655	0.23843	0.165499	0.106192	0.639611	0.0731844
M1_00085561	1	85561	0.282483	0.425454	0.279717	0.679446	0.300982	0.160731	0.00893918	0.0104268	0.0374332	0.012428	0.238497	0.393296	0.948586
M1_00086656	1	86656	0.317419	0.132405	0.0352226	0.115928	0.0299528	0.01297	0.341125	0.328189	0.43634	0.308585	0.630675	0.419891	0.652976
M1_00087060	1	87060	0.585887	0.130567	0.715083	0.747168	0.821815	0.753922	0.417101	0.291405	0.555236	0.756351	0.656621	0.314197	0.979326
M1_00087791	1	87791	0.76518	0.184018	0.402649	0.772823	0.442236	0.243188	0.473385	0.416068	0.766252	0.526008	0.94128	0.328953	0.423326
M1_00088300	1	88300	0.190676	0.379167	0.465304	0.707829	0.708268	0.949171	0.793378	0.224893	0.720707	0.714169	0.138687	0.0796951	0.00843673
M1_00088658	1	88658	0.740526	0.145877	0.362635	0.716545	0.507593	0.250864	0.459993	0.277442	0.428104	0.662008	0.667957	0.900162	0.678702
M1_00089312	1	89312	0.242827	0.340198	0.0981	0.269244	0.121616	0.0545553	0.169752	0.103873	0.341385	0.111224	0.830539	0.0293066	0.0762914
M1_00090606	1	90606	0.251616	0.723475	0.949781	0.275646	0.202621	0.53424	0.899456	0.398809	0.728806	0.796707	0.285975	0.00525194	0.00117369
M1_00092353	1	92353	0.50807	0.816097	0.0718879	0.302669	0.224456	0.0678171	0.606726	0.485099	0.696232	0.714298	0.851421	0.40921	0.394661
M1_00092866	1	92866	0.589115	0.826197	0.979758	0.981119	0.903152	0.850441	0.150914	0.325952	0.41742	0.218852	0.0746325	0.762842	0.047367
M1_00093562	1	93562	0.97521	0.874578	0.489179	0.712883	0.633007	0.604651	0.273559	0.256685	0.259351	0.589991	0.693953	0.690501	0.505657
M1_00093800	1	93800	0.0793245	0.0970225	0.000985698	0.0200045	0.0117235	0.00174483	0.782158	0.588609	0.681667	0.98326	0.488617	0.626191	0.821316
M1_00095225	1	95225	0.113275	0.0518889	0.0215413	0.0506387	0.0116835	0.00614158	0.915699	0.752451	0.980335	0.752884	0.890988	0.289691	0.209989
M1_00095386	1	95386	0.10679	0.0722859	0.203158	0.0546384	0.0446175	0.084128	0.732299	0.614552	0.453903	0.328009	0.676892	0.951452	0.961542
M1_00095749	1	95749	0.370054	0.644834	0.304767	0.313557	0.217558	0.289393	0.244302	0.262985	0.323892	0.342638	0.409419	0.371065	0.272037
M1_00096521	1	96521	0.556662	0.0547542	0.0013723	0.0392843	0.0304661	0.00326638	0.581003	0.407412	0.539373	0.726375	0.672778	0.857141	0.615619
M1_00096770	1	96770	0.163128	0.839445	0.659305	0.982175	0.90958	0.740147	0.73634	0.923673	0.288636	0.78977	0.684424	0.127747	0.24753
M1_00097473	1	97473	0.721814	0.546715	0.737826	0.283918	0.286522	0.606279	0.245799	0.14695	0.246217	0.100287	0.496998	0.369222	0.973867
M1_00098317	1	98317	0.474025	0.612981	0.0579539	0.219016	0.203608	0.061043	0.647399	0.502303	0.751478	0.793556	0.753452	0.453173	0.371226
M1_00098617	1	98617	0.0364585	0.117305	0.394742	0.502012	0.485887	0.528897	0.366916	0.150949	0.466763	0.699579	0.278676	0.21419	0.043812
M1_00099001	1	99001	0.959065	0.487197	0.13161	0.229489	0.220291	0.107074	0.694803	0.528148	0.977709	0.852099	0.542541	0.22034	0.0962095
M1_00099456	1	99456	0.485888	0.0507416	0.0438368	0.304521	0.102134	0.0168004	0.353207	0.345511	0.696093	0.202891	0.529574	0.188138	0.448713
M1_00099757	1	99757	0.0566652	0.00290593	0.167565	0.116518	0.0720898	0.0961757	0.277041	0.186036	0.150108	0.144422	0.846064	0.781463	0.851397
M1_00099785	1	99785	0.550333	0.847101	0.113206	0.491841	0.151191	0.0557346	0.356915	0.290634	0.730018	0.388796	0.686089	0.228605	0.493649
M1_00099805	1	99805	0.87511	0.992844	0.137734	0.472902	0.263009	0.0837872	0.623733	0.660694	0.823512	0.619865	0.670916	0.2331	0.485411
M1_00100267	1	100267	0.455746	0.446013	0.128191	0.163785	0.0828966	0.0526041	0.472888	0.327157	0.691026	0.323508	0.981896	0.136516	0.182707
M1_00100314	1	100314	0.421959	0.459079	0.123967	0.209553	0.102767	0.0539717	0.526349	0.380259	0.797164	0.361448	0.989264	0.110243	0.156801
M1_00100501	1	100501	0.808354	0.448616	0.853073	0.95025	0.530667	0.428748	0.245358	0.121048	0.454662	0.226421	0.786979	0.097426	0.0792419
M1_00100832	1	100832	0.854436	0.185985	0.673453	0.239402	0.269293	0.432829	0.180455	0.0523863	0.0654885	0.223032	0.423221	0.637532	0.242018
M1_00103175	1	103175	0.317792	0.829676	0.0715881	0.0330475	0.114127	0.0967404	0.602949	0.559904	0.783236	0.74785	0.811031	0.836638	0.691002
M1_00103453	1	103453	0.702546	0.441561	0.0323083	0.428516	0.247845	0.0556871	0.419796	0.583088	0.464776	0.40519	0.579276	0.825865	0.532943
M1_00103654	1	103654	0.0120538	0.183144	0.12411	0.374003	0.163778	0.164068	0.00760434	0.0162831	0.0101386	0.00365477	0.0431265	0.349099	0.486597
M1_00103749	1	103749	0.00790884	0.109568	0.128306	0.312145	0.150058	0.17144	0.0060644	0.0138485	0.00904224	0.00323049	0.0391898	0.333947	0.50069
M1_00103963	1	103963	0.341078	0.130655	0.702819	0.804985	0.914095	0.944813	0.865155	0.819268	0.676826	0.981537	0.712554	0.614054	0.36468
M1_00105029	1	105029	0.479756	0.854593	0.292175	0.729414	0.873152	0.598821	0.463648	0.591219	0.389983	0.892607	0.681175	0.072516	0.223629
M1_00105064	1	105064	0.01702	0.00639006	0.00181482	0.0106666	0.00426611	0.00282698	0.00273015	0.0153115	0.0305288	0.005526	0.0586491	0.66872	0.510272
M1_00105282	1	105282	0.140954	0.333157	0.234653	0.486606	0.635781	0.538206	0.443975	0.161456	0.577164	0.708147	0.340361	0.237308	0.0771977
M1_00105894	1	105894	0.773869	0.814091	0.230736	0.100383	0.144887	0.213657	0.589137	0.519298	0.625532	0.71063	0.979696	0.847583	0.997196
M1_00107585	1	107585	0.252303	0.163939	0.792121	0.903377	0.750662	0.856903	0.737264	0.774565	0.674031	0.830691	0.899586	0.496963	0.321557
M1_00109472	1	109472	0.582858	0.613623	0.141919	0.223309	0.152299	0.125969	0.0305651	0.0170347	0.0573939	0.0334205	0.450392	0.0974844	0.417149
M1_00109627	1	109627	0.605196	0.422619	0.956771	0.73833	0.59903	0.721594	0.0297444	0.00929949	0.0375684	0.0580545	0.896199	0.0702173	0.192466
M1_00112907	1	112907	0.493009	0.478506	0.944646	0.676388	0.560439	0.672978	0.0277812	0.00734936	0.025918	0.0522405	0.943347	0.125389	0.25899
M1_00113076	1	113076	0.205162	0.122336	0.000929902	0.0196795	0.0242432	0.00279316	0.836855	0.643565	0.789312	0.887978	0.600355	0.967741	0.732426
M1_00114187	1	114187	0.180641	0.866294	0.0513538	0.0275886	0.0950658	0.0955669	0.505706	0.541811	0.786455	0.680611	0.986323	0.73571	0.782559
M1_00114648	1	114648	0.932156	0.420015	0.371287	0.232226	0.184981	0.253748	0.057674	0.0311664	0.0519897	0.0440874	0.594804	0.142362	0.429916
M1_00114737	1	114737	0.690636	0.237525	0.833331	0.965278	0.615708	0.969026	0.297146	0.405253	0.589334	0.231199	0.36955	0.240321	0.93482
M1_00114915	1	114915	0.786589	0.58421	0.887222	0.81905	0.896752	0.989068	0.0245832	0.0730635	0.15789	0.0325584	0.0562262	0.148622	0.651821
M1_00115320	1	115320	0.866847	0.478695	0.826574	0.981324	0.776685	0.93743	0.0453703	0.0783833	0.137668	0.0635537	0.175266	0.188394	0.815564
M1_00117199	1	117199	0.986812	0.0450063	0.994269	0.91017	0.84805	0.775048	0.324273	0.683411	0.662954	0.314027	0.0334493	0.826333	0.130771
M1_00117379	1	117379	0.192755	0.670027	0.529441	0.575966	0.649913	0.526655	0.598235	0.90207	0.752851	0.896008	0.613382	0.340949	0.203666
M1_00118192	1	118192	0.0238193	0.359039	0.030176	0.462329	0.178741	0.0562319	0.88628	0.460224	0.657128	0.522512	0.0854333	0.851214	0.247792
M1_00118441	1	118441	0.09938	0.487612	0.902522	0.42117	0.600514	0.626013	0.455168	0.139883	0.198303	0.686627	0.197531	0.73143	0.0954006
M1_00119003	1	119003	0.0768625	0.364951	0.0260064	0.0716162	0.0567809	0.0402893	0.613428	0.430643	0.590815	0.974018	0.478111	0.913302	0.509438
M1_00120328	1	120328	0.0282612	0.928172	0.374469	0.775758	0.925913	0.645319	0.169956	0.0247802	0.0497295	0.272208	0.185025	0.330755	0.0656905
M1_00120376	1	120376	0.0475437	0.363916	0.00348625	0.217049	0.0972379	0.0178686	0.389296	0.954075	0.532707	0.235316	0.0296308	0.223834	0.488985
M1_00120456	1	120456	0.385396	0.702419	0.755226	0.414135	0.461912	0.394946	0.538083	0.189292	0.399719	0.721653	0.215112	0.49358	0.0825938
M1_00120787	1	120787	0.0704785	0.855518	0.0212513	0.244104	0.0929511	0.0427601	0.868787	0.415534	0.432695	0.733854	0.100641	0.955	0.268956
M1_00122005	1	122005	0.361458	0.947097	0.596096	0.773211	0.98605	0.632598	0.35864	0.345548	0.368273	0.574712	0.997539	0.757437	0.928047
M1_00122503	1	122503	0.353834	0.842265	0.172415	0.562095	0.325079	0.200431	0.475719	0.167473	0.186853	0.797517	0.234515	0.990782	0.444932
M1_00122809	1	122809	0.874596	0.21513	0.899397	0.997904	0.728109	0.960459	0.0300549	0.0366834	0.0489717	0.0714704	0.441551	0.624336	0.757214
M1_00123313	1	123313	0.176656	0.502168	0.086659	0.384049	0.213836	0.136537	0.541588	0.283244	0.246729	0.788747	0.445762	0.662542	0.867307
M1_00123924	1	123924	0.0270121	0.40318	0.0144884	0.151278	0.065084	0.0281003	0.97893	0.576811	0.651281	0.674933	0.133644	0.888776	0.357443
M1_00125155	1	125155	0.109766	0.693602	0.0824564	0.436907	0.21197	0.123411	0.483813	0.226877	0.183137	0.746339	0.426936	0.45499	0.936316
M1_00126251	1	126251	0.0145307	0.233088	0.01869	0.0753258	0.0651519	0.0569721	0.53021	0.31871	0.460265	0.711606	0.556612	0.832397	0.512585
M1_00127093	1	127093	0.40304	0.829001	0.655039	0.317916	0.287643	0.405322	0.432293	0.342636	0.509412	0.341979	0.998468	0.254546	0.26383
M1_00127891	1	127891	0.0270121	0.40318	0.0144884	0.151278	0.065084	0.0281003	0.97893	0.576811	0.651281	0.674933	0.133644	0.888776	0.357443
M1_00128116	1	128116	0.312227	0.285203	0.982936	0.47604	0.579898	0.743162	0.725489	0.764294	0.847904	0.932075	0.439915	0.755229	0.254787
M1_00128366	1	128366	0.69836	0.66882	0.564743	0.229415	0.256905	0.307498	0.901098	0.405712	0.546702	0.714435	0.496959	0.533111	0.191341
M1_00129025	1	129025	0.0217298	0.207947	0.00464233	0.0713804	0.0344376	0.0123137	0.828746	0.554741	0.774025	0.88612	0.351818	0.808882	0.400946
M1_00131281	1	131281	0.685241	0.894633	0.459254	0.64287	0.602663	0.486064	0.473053	0.466249	0.485082	0.358091	0.810117	0.537179	0.581008
M1_00132276	1	132276	0.378841	0.620554	0.411716	0.0791791	0.207696	0.360072	0.742884	0.3877	0.334721	0.887467	0.336875	0.630305	0.151728
M1_00132773	1	132773	0.240638	0.615858	0.76147	0.25599	0.416322	0.577542	0.714098	0.799071	0.836512	0.743191	0.137732	0.460619	0.0501938
M1_00132898	1	132898	0.371983	0.564324	0.636861	0.250769	0.394939	0.624113	0.320495	0.284938	0.286658	0.788454	0.963128	0.99668	0.855865
M1_00133144	1	133144	0.99038	0.568926	0.66352	0.617884	0.626353	0.727972	0.440681	0.405822	0.314302	0.989908	0.919049	0.723773	0.991596
M1_00133186	1	133186	0.950214	0.765544	0.434301	0.783298	0.584804	0.462415	0.595716	0.551254	0.460484	0.875485	0.838467	0.686161	0.989278
M1_00133607	1	133607	0.517215	0.582114	0.990078	0.539611	0.641976	0.778648	0.939162	0.847768	0.970386	0.942113	0.510959	0.351046	0.112571
M1_00133626	1	133626	0.759352	0.650494	0.644151	0.986693	0.737005	0.653392	0.533455	0.611319	0.611812	0.983049	0.76448	0.99346	0.927259
M1_00133701	1	133701	0.759839	0.656115	0.55458	0.848339	0.653682	0.537986	0.600381	0.625354	0.593819	0.883242	0.950537	0.900713	0.98925
M1_00134063	1	134063	0.804345	0.592769	0.394679	0.805217	0.614999	0.421295	0.679814	0.619243	0.599332	0.759824	0.769912	0.965768	0.79031
M1_00135519	1	135519	0.481506	0.481717	0.901568	0.899397	0.838636	0.903221	0.141251	0.113521	0.206312	0.329643	0.854645	0.989082	0.955498
M1_00136188	1	136188	0.729686	0.974811	0.146524	0.0520801	0.0721975	0.0787525	0.864584	0.871192	0.495459	0.510098	0.790969	0.856639	0.966691
M1_00136211	1	136211	0.607686	0.831034	0.963592	0.293683	0.627702	0.770912	0.697313	0.743698	0.488006	0.707853	0.113919	0.972563	0.170458
M1_00136399	1	136399	0.513981	0.495206	0.900792	0.669572	0.814184	0.7273	0.996491	0.964588	0.927667	0.795097	0.740856	0.932424	0.741168
M1_00136467	1	136467	0.392157	0.358243	0.62422	0.532501	0.784244	0.913868	0.810839	0.311679	0.511841	0.846387	0.131867	0.27438	0.0225075
M1_00136773	1	136773	0.418324	0.631872	0.302761	0.181677	0.423775	0.411026	0.78103	0.812732	0.358022	0.862849	0.301758	0.761307	0.535331
M1_00137104	1	137104	0.495579	0.0214633	0.545546	0.6526	0.94056	0.680389	0.593879	0.319372	0.735759	0.892933	0.304456	0.223967	0.0636954
M1_00137134	1	137134	0.341829	0.0429717	0.450419	0.698886	0.803517	0.657869	0.490914	0.114746	0.331177	0.949509	0.0410384	0.212419	0.00739666
M1_00137545	1	137545	0.490699	0.727822	0.386761	0.162492	0.182051	0.312084	0.425393	0.214254	0.328097	0.414449	0.591409	0.351704	0.164757
M1_00138060	1	138060	0.334342	0.0237238	0.235978	0.654185	0.922649	0.456885	0.412897	0.105504	0.352111	0.882842	0.0716063	0.113901	0.00452176
M1_00138335	1	138335	0.211539	0.0134636	0.327231	0.509405	0.957324	0.376373	0.464442	0.139416	0.374067	0.772743	0.159125	0.173689	0.0201452
M1_00138627	1	138627	0.02953	0.464144	0.109536	0.110877	0.106475	0.154099	0.449608	0.157377	0.420928	0.90302	0.151408	0.164873	0.0349338
M1_00138875	1	138875	0.382945	0.721363	0.843641	0.385364	0.57527	0.683495	0.669189	0.868048	0.922458	0.712366	0.144846	0.411161	0.0459578
M1_00138989	1	138989	0.235327	0.342641	0.145755	0.165773	0.159322	0.177657	0.742101	0.294308	0.61018	0.87158	0.16193	0.267666	0.0439256
M1_00139393	1	139393	0.371255	0.74903	0.777343	0.346556	0.481528	0.574325	0.793164	0.729985	0.708162	0.836729	0.168485	0.554968	0.0805312
M1_00139832	1	139832	0.952486	0.586984	0.422376	0.0673575	0.146422	0.258791	0.436421	0.373843	0.274841	0.332603	0.994611	0.677921	0.527009
M1_00139991	1	139991	0.523674	0.565973	0.183425	0.015762	0.0512813	0.096171	0.947597	0.948335	0.618298	0.806544	0.840342	0.906448	0.590498
M1_00140005	1	140005	0.54208	0.627775	0.177233	0.017322	0.0517563	0.0919738	0.940918	0.951848	0.615324	0.801461	0.839852	0.909557	0.598702
M1_00140671	1	140671	0.273221	0.499776	0.900635	0.459707	0.581037	0.697914	0.79889	0.830062	0.988878	0.842628	0.249747	0.285912	0.0462211
M1_00141411	1	141411	0.105034	0.375975	0.0720645	0.141625	0.193185	0.147395	0.670667	0.673418	0.716807	0.230416	0.0124431	0.167959	0.00133561
M1_00141556	1	141556	0.243941	0.316712	0.860087	0.405828	0.429974	0.751605	0.575016	0.917626	0.871032	0.618964	0.207171	0.580378	0.0891637
M1_00142940	1	142940	0.495719	0.792973	0.724788	0.882725	0.591761	0.582717	0.642772	0.417755	0.582943	0.758562	0.976279	0.907094	0.902314
M1_00143199	1	143199	0.625499	0.229569	0.568425	0.829285	0.370692	0.265945	0.75801	0.999999	0.409474	0.753155	0.606277	0.26361	0.468828
M1_00143272	1	143272	0.961871	0.187653	0.947535	0.900806	0.613376	0.583623	0.583722	0.525891	0.475841	0.698957	0.977168	0.986631	0.916357
M1_00143471	1	143471	0.273864	0.322319	0.695784	0.216704	0.333773	0.501276	0.690125	0.93335	0.798493	0.739912	0.18936	0.244739	0.0135587
M1_00143509	1	143509	0.351307	0.282452	0.743291	0.308057	0.414511	0.546818	0.694144	0.924822	0.834758	0.783415	0.200067	0.254677	0.016483
M1_00143704	1	143704	0.884991	0.534878	0.487343	0.261468	0.439409	0.585982	0.0423538	0.0445372	0.143065	0.0898313	0.12941	0.481064	0.319063
M1_00144410	1	144410	0.341326	0.477185	0.49902	0.142408	0.203506	0.333115	0.942234	0.584654	0.593316	0.966446	0.223277	0.42656	0.0385814
M1_00144832	1	144832	0.202456	0.274778	0.747	0.264823	0.383896	0.549544	0.628513	0.988781	0.787835	0.653056	0.162273	0.265768	0.0124548
M1_00144872	1	144872	0.166253	0.101979	0.141967	0.557392	0.513179	0.218179	0.196846	0.0320283	0.112023	0.673042	0.239518	0.0926961	0.0100051
M1_00145457	1	145457	0.142336	0.397155	0.918414	0.331665	0.657454	0.773145	0.489413	0.983979	0.925051	0.446189	0.0375643	0.888186	0.0275456
M1_00146220	1	146220	0.98888	0.661725	0.807064	0.769635	0.834603	0.713782	0.0310102	0.0214411	0.105643	0.0945219	0.660925	0.282745	0.76278
M1_00148601	1	148601	0.216248	0.47076	0.666588	0.179626	0.448291	0.629339	0.667315	0.970637	0.631068	0.637653	0.115885	0.449958	0.0152958
M1_00148990	1	148990	0.8393	0.329029	0.825799	0.752711	0.887716	0.958372	0.727475	0.809824	0.574438	0.894454	0.624456	0.406857	0.782294
M1_00150430	1	150430	0.220195	0.533443	0.35767	0.25956	0.386621	0.346721	0.725237	0.585706	0.949641	0.668243	0.639543	0.22978	0.0937564
M1_00150457	1	150457	0.170489	0.482316	0.405271	0.205589	0.308583	0.31507	0.654359	0.484594	0.960388	0.601908	0.570886	0.211685	0.0803388
M1_00150992	1	150992	0.474425	0.628521	0.205941	0.0318941	0.0689677	0.123801	0.507734	0.533841	0.854987	0.411317	0.788462	0.379822	0.310729
M1_00151942	1	151942	0.0974764	0.0364578	0.100613	0.39657	0.152352	0.0353627	0.488421	0.58242	0.383001	0.305846	0.385075	0.838288	0.681305
M1_00153104	1	153104	0.251649	0.263012	0.0535385	0.262298	0.0834038	0.077105	0.210811	0.56035	0.923821	0.152553	0.0775951	0.169379	0.962278
M1_00153232	1	153232	0.168083	0.676078	0.975418	0.310183	0.371434	0.760656	0.0483694	0.0142753	0.0712446	0.120242	0.624962	0.0602839	0.046519
M1_00155984	1	155984	0.641976	0.188582	0.235741	0.390868	0.209594	0.138529	0.608534	0.747728	0.446492	0.56896	0.58838	0.193965	0.0689257
M1_00156619	1	156619	0.221462	0.171438	0.596082	0.985515	0.836011	0.737649	0.076671	0.0287206	0.150223	0.0671551	0.833279	0.234811	0.370907
M1_00157491	1	157491	0.360368	0.638087	0.492787	0.622714	0.263455	0.300203	0.144794	0.147616	0.439481	0.157162	0.186241	0.292362	0.619647
M1_00157974	1	157974	0.136339	0.948764	0.0509992	0.101858	0.0133133	0.00633873	0.265282	0.387645	0.797025	0.237322	0.197813	0.174203	0.493601
M1_00158305	1	158305	0.300469	0.547623	0.361671	0.175473	0.316002	0.277134	0.66181	0.281998	0.403586	0.576761	0.444709	0.331081	0.0802422
M1_00158640	1	158640	0.11904	0.359677	0.702407	0.0853093	0.285125	0.540474	0.121654	0.106431	0.714266	0.136588	0.642933	0.00428582	0.0227585
M1_00158910	1	158910	0.450472	0.526461	0.673624	0.493617	0.756165	0.492554	0.231487	0.328171	0.899029	0.346295	0.319282	0.539481	0.922519
M1_00163082	1	163082	0.0743085	0.265074	0.921399	0.408881	0.727339	0.9813	0.0824334	0.0243444	0.113573	0.099172	0.893657	0.326239	0.333265
M1_00163492	1	163492	0.617858	0.841483	0.638037	0.300479	0.201642	0.417521	0.922858	0.433856	0.702957	0.90949	0.133475	0.0682667	0.0152611
M1_00163569	1	163569	0.245632	0.454387	0.558786	0.372453	0.646318	0.853489	0.0719644	0.0159164	0.096253	0.179707	0.437197	0.0248493	0.00587884
M1_00163766	1	163766	0.669104	0.00603357	0.829157	0.880226	0.772565	0.597759	0.277893	0.30857	0.622945	0.234456	0.337056	0.291464	0.786374
M1_00164085	1	164085	0.215663	0.330163	0.999598	0.319541	0.881672	0.955082	0.372604	0.183575	0.135988	0.337991	0.813038	0.781995	0.951137
M1_00164310	1	164310	0.0767684	0.26657	0.976756	0.361407	0.682542	0.911902	0.0763812	0.0247548	0.119784	0.0876643	0.987411	0.29857	0.356111
M1_00164375	1	164375	0.169648	0.573247	0.883709	0.234631	0.545857	0.955158	0.0222068	0.022141	0.381825	0.0442788	0.476283	0.00975856	0.147173
M1_00164393	1	164393	0.746871	0.634993	0.718662	0.422831	0.590347	0.928276	0.21455	0.383283	0.834457	0.364755	0.447975	0.0413588	0.36728
M1_00164553	1	164553	0.297385	0.0349368	0.296153	0.333893	0.317429	0.290531	0.635667	0.782275	0.873424	0.70033	0.317469	0.968553	0.3319
M1_00164679	1	164679	0.0905885	0.378616	0.903534	0.382221	0.736735	0.847861	0.0889057	0.0320877	0.192722	0.107727	0.986717	0.161196	0.215952
M1_00164815	1	164815	0.0843509	0.276224	0.969095	0.32561	0.644454	0.845533	0.0753353	0.0275804	0.132256	0.0821901	0.920884	0.280474	0.38735
M1_00164969	1	164969	0.0557167	0.222282	0.674216	0.321988	0.806035	0.815186	0.318173	0.101271	0.166976	0.365894	0.607376	0.58639	0.409131
M1_00165386	1	165386	0.32106	0.0181019	0.347073	0.2856	0.332664	0.374341	0.726604	0.872768	0.699135	0.786719	0.357374	0.863282	0.454729
M1_00165625	1	165625	0.669104	0.00603357	0.829157	0.880226	0.772565	0.597759	0.277893	0.30857	0.622945	0.234456	0.337056	0.291464	0.786374
M1_00165984	1	165984	0.103979	0.258669	0.985433	0.507726	0.819764	0.941251	0.112198	0.0435969	0.195127	0.124125	0.975974	0.243282	0.309513
M1_00166030	1	166030	0.52122	0.68471	0.0583676	0.0448209	0.0813241	0.0986689	0.38924	0.506028	0.555498	0.447889	0.384595	0.878382	0.558846
M1_00166386	1	166386	0.149355	0.125082	0.11425	0.215197	0.181218	0.140454	0.94666	0.81596	0.818024	0.803152	0.428317	0.312652	0.142837
M1_00166850	1	166850	0.317504	0.53807	0.906401	0.279575	0.376976	0.652102	0.00915755	0.00309489	0.0076606	0.0252148	0.866424	0.149101	0.340826
M1_00167493	1	167493	0.018098	0.343607	0.955953	0.624331	0.996098	0.944662	0.577464	0.356333	0.379742	0.557353	0.751011	0.903052	0.977281
M1_00167692	1	167692	0.00767167	0.0176633	0.0883172	0.217655	0.132912	0.0572546	0.378397	0.645441	0.708624	0.142743	0.0713789	0.709972	0.292403
M1_00169429	1	169429	0.777977	0.69037	0.728114	0.906569	0.974684	0.77102	0.075753	0.09062	0.146587	0.0878749	0.46226	0.294541	0.825448
M1_00169883	1	169883	0.297054	0.662468	0.710998	0.551385	0.996187	0.913905	0.314943	0.233934	0.940439	0.268558	0.605822	0.0985819	0.3827
M1_00170066	1	170066	0.0297432	0.707025	0.263132	0.679066	0.155519	0.0822452	0.0129874	0.0329062	0.0138433	0.00941281	0.0414461	0.97164	0.189764
M1_00170122	1	170122	0.0637008	0.902756	0.332945	0.693692	0.20726	0.110803	0.0262409	0.0689606	0.0365919	0.0176182	0.0393026	0.961256	0.16315
M1_00170319	1	170319	0.00420278	0.39482	0.259692	0.841655	0.231094	0.0871156	0.00315901	0.00680882	0.0102381	0.00186404	0.0301903	0.378978	0.39844
M1_00171538	1	171538	0.282257	0.0945913	0.360061	0.233664	0.219007	0.233601	0.0672631	0.28071	0.892797	0.124359	0.111759	0.0414662	0.567733
M1_00171664	1	171664	0.774248	0.221346	0.664225	0.536621	0.387083	0.446149	0.0496949	0.173363	0.505434	0.0733212	0.121181	0.0567774	0.658746
M1_00171736	1	171736	0.570932	0.851286	0.796053	0.285981	0.550413	0.968967	0.702023	0.875316	0.591345	0.726383	0.488043	0.330667	0.690344
M1_00172182	1	172182	0.470212	0.006892	0.623249	0.709126	0.932053	0.597232	0.557233	0.780011	0.619171	0.539427	0.277048	0.34235	0.975844
M1_00173042	1	173042	0.0287165	0.574323	0.636448	0.197635	0.541161	0.83416	0.877032	0.397296	0.769045	0.839239	0.109052	0.014417	0.000859803
M1_00173531	1	173531	0.472624	0.99441	0.636683	0.293756	0.719291	0.699028	0.102664	0.140374	0.749266	0.267005	0.46415	0.126532	0.576376
M1_00173644	1	173644	0.00463366	0.399674	0.0275474	0.22819	0.0382852	0.00702662	0.102799	0.332205	0.277385	0.0323573	0.00604974	0.590549	0.0247376
M1_00173963	1	173963	0.252655	0.136904	0.652818	0.143394	0.191771	0.707858	0.361183	0.498311	0.654011	0.52728	0.761619	0.970771	0.894905
M1_00174791	1	174791	0.278151	0.0718926	0.254636	0.124044	0.101278	0.157097	0.948713	0.930818	0.916823	0.706949	0.651028	0.880006	0.834591
M1_00174829	1	174829	0.142294	0.120106	0.413848	0.633291	0.426344	0.3352	0.628877	0.814618	0.583733	0.390479	0.35027	0.65091	0.2916
M1_00175125	1	175125	0.249138	0.0385947	0.418582	0.498445	0.322256	0.286871	0.646462	0.861709	0.662523	0.439191	0.342498	0.725137	0.349172
M1_00175723	1	175723	0.735822	0.0111609	0.472805	0.92732	0.625953	0.485365	0.92311	0.828013	0.821764	0.985154	0.889594	0.768922	0.681376
M1_00176636	1	176636	0.271752	0.0524877	0.574148	0.551451	0.424732	0.440222	0.755415	0.866505	0.643735	0.584808	0.584973	0.696997	0.452767
M1_00177232	1	177232	0.581401	0.873463	0.105827	0.212654	0.161126	0.110639	0.102193	0.134577	0.568081	0.15999	0.408572	0.215027	0.575582
M1_00177611	1	177611	0.719641	0.0226951	0.516	0.452498	0.371391	0.429672	0.956918	0.891963	0.627021	0.69763	0.611751	0.319155	0.253001
M1_00178094	1	178094	0.866188	0.0214833	0.692406	0.622725	0.537295	0.61361	0.980295	0.60364	0.980862	0.958934	0.427783	0.627316	0.374855
M1_00178636	1	178636	0.555931	0.00574926	0.486505	0.677231	0.566301	0.50429	0.770976	0.588299	0.866565	0.856909	0.813576	0.700019	0.622506
M1_00179209	1	179209	0.290064	0.0994024	0.270337	0.229681	0.175484	0.152981	0.765755	0.83502	0.483155	0.58604	0.601548	0.59838	0.422439
M1_00179332	1	179332	0.00620801	0.276037	0.0276274	0.731839	0.0873038	0.00981748	0.911457	0.713913	0.645799	0.496906	0.172196	0.755696	0.223116
M1_00179597	1	179597	0.820104	0.0218503	0.737803	0.856219	0.904349	0.781412	0.60456	0.72503	0.511935	0.812733	0.987551	0.440091	0.531873
M1_00179753	1	179753	0.540327	0.539785	0.217561	0.0479468	0.0770589	0.194552	0.18318	0.216356	0.696244	0.354408	0.992285	0.0722745	0.0685124
M1_00180123	1	180123	0.111663	0.518502	0.0941693	0.847754	0.244948	0.0403273	0.41453	0.951846	0.908273	0.184913	0.0164687	0.842662	0.0570028
M1_00180336	1	180336	0.549548	0.0197451	0.677302	0.833689	0.695816	0.572644	0.86221	0.766913	0.953509	0.582937	0.199654	0.350159	0.0955048
M1_00181466	1	181466	0.162517	0.973068	0.268555	0.871417	0.37269	0.251419	0.233977	0.428948	0.489402	0.154207	0.17016	0.978684	0.38419
M1_00182057	1	182057	0.425312	0.289163	0.0320722	0.0390482	0.00915757	0.0122422	0.306379	0.429531	0.625449	0.395652	0.632503	0.203948	0.360962
M1_00182696	1	182696	0.908611	0.289416	0.911039	0.993255	0.924156	0.774718	0.968411	0.819622	0.32464	0.860233	0.855147	0.883786	0.838874
M1_00183655	1	183655	0.783153	0.21715	0.80198	0.871978	0.706906	0.612556	0.992636	0.975537	0.60624	0.846001	0.975717	0.487871	0.388054
M1_00183690	1	183690	0.201359	0.889692	0.137097	0.689019	0.306189	0.13052	0.748941	0.675608	0.869693	0.546804	0.841008	0.569177	0.702704
M1_00183848	1	183848	0.181589	0.337257	0.173759	0.880702	0.679538	0.248915	0.223292	0.172785	0.207814	0.18763	0.781497	0.47579	0.689595
M1_00184847	1	184847	0.686956	0.981539	0.542285	0.671241	0.724549	0.685111	0.298669	0.128563	0.0321189	0.26714	0.803651	0.855148	0.862524
M1_00185264	1	185264	0.19912	0.00163803	0.0350742	0.29231	0.0333001	0.0181588	0.238271	0.19865	0.401849	0.271374	0.788463	0.163986	0.250042
M1_00185783	1	185783	0.994179	0.102431	0.564037	0.848682	0.754711	0.809222	0.786231	0.586288	0.340126	0.798668	0.435617	0.634438	0.663331
M1_00190481	1	190481	0.0746428	0.48554	0.358189	0.54438	0.370906	0.355548	0.859828	0.944631	0.418639	0.927731	0.687801	0.172203	0.0828556
M1_00192020	1	192020	0.19061	0.595208	0.901905	0.977634	0.77692	0.733622	0.653098	0.959516	0.350853	0.806892	0.342519	0.161951	0.0320237
M1_00192523	1	192523	0.719945	0.0966194	0.537392	0.672324	0.524608	0.755696	0.439609	0.211336	0.0449328	0.592151	0.366272	0.667684	0.594982
M1_00197163	1	197163	0.829286	0.876675	0.889805	0.497356	0.961968	0.686566	0.31254	0.204945	0.417775	0.23315	0.717872	0.56051	0.886446
M1_00197462	1	197462	0.607845	0.900231	0.934199	0.372938	0.85474	0.8573	0.507203	0.41417	0.967399	0.411062	0.756319	0.362107	0.698098
M1_00197480	1	197480	0.56623	0.968142	0.922214	0.692191	0.909159	0.589988	0.217829	0.171118	0.496235	0.156766	0.476509	0.303659	0.830376
M1_00197787	1	197787	0.581549	0.0715845	0.47579	0.835722	0.668532	0.668672	0.39394	0.158468	0.0362709	0.521216	0.3206	0.682271	0.603651
M1_00197963	1	197963	0.563304	0.0829724	0.491056	0.903301	0.698539	0.694751	0.409859	0.158071	0.0339965	0.540752	0.284389	0.651421	0.593216
M1_00198087	1	198087	0.681772	0.893043	0.234073	0.638615	0.210259	0.0939485	0.239938	0.222773	0.148749	0.133213	0.394534	0.968208	0.512799
M1_00198236	1	198236	0.246942	0.466083	0.296224	0.612441	0.217876	0.0997788	0.641744	0.806223	0.517404	0.388011	0.282524	0.486683	0.139979
M1_00198692	1	198692	0.658471	0.883209	0.290816	0.794924	0.250993	0.130967	0.263152	0.205657	0.118645	0.161205	0.559436	0.844614	0.560242
M1_00198923	1	198923	0.912935	0.926638	0.456847	0.751897	0.527699	0.297092	0.244848	0.218185	0.115269	0.133813	0.438489	0.823923	0.449007
M1_00199485	1	199485	0.517761	0.026814	0.39367	0.206984	0.474007	0.524563	0.547726	0.512994	0.217008	0.74367	0.869677	0.326174	0.343464
M1_00200612	1	200612	0.467703	0.803949	0.21957	0.561556	0.6664	0.614417	0.676689	0.982166	0.935747	0.727399	0.759945	0.640489	0.666726
M1_00201086	1	201086	0.645208	0.74637	0.932613	0.49964	0.937102	0.761301	0.893926	0.516343	0.153897	0.881873	0.441199	0.379321	0.692194
M1_00201161	1	201161	0.877164	0.0557577	0.0885369	0.117419	0.0417414	0.0472784	0.451681	0.675616	0.772022	0.586297	0.683576	0.136282	0.191219
M1_00201650	1	201650	0.271389	0.0668329	0.494964	0.763608	0.526838	0.327456	0.50439	0.332502	0.444135	0.337434	0.95527	0.405115	0.384799
M1_00201754	1	201754	0.89615	0.501834	0.506354	0.992909	0.521975	0.3097	0.266321	0.154056	0.125913	0.174965	0.780936	0.839978	0.861931
M1_00202392	1	202392	0.0072966	0.244268	0.000114075	0.00906227	0.000927348	3.66763e-05	0.0239587	0.0250326	0.0824806	0.00388604	0.070979	0.120956	0.758118
M1_00203108	1	203108	0.279152	0.31509	0.17284	0.55758	0.533828	0.42327	0.988958	0.711343	0.420932	0.93828	0.634632	0.332358	0.640192
M1_00205710	1	205710	0.268906	0.662863	0.685874	0.984153	0.600888	0.545249	0.966525	0.894285	0.966559	0.893015	0.674265	0.787044	0.44342
M1_00207062	1	207062	0.104635	0.0576164	0.870765	0.59966	0.516566	0.800856	0.735097	0.93328	0.851415	0.32009	0.0510814	0.584855	0.2145
M1_00207099	1	207099	0.821487	0.267982	0.129393	0.0245015	0.0210886	0.0447144	0.0468619	0.00913277	0.0952807	0.107423	0.773846	0.0942365	0.189572
M1_00207154	1	207154	0.743568	0.328894	0.266264	0.515589	0.336512	0.384195	0.834755	0.89943	0.688508	0.778844	0.479533	0.244441	0.148974
M1_00207187	1	207187	0.543239	0.476679	0.274806	0.0406574	0.136801	0.307551	0.917994	0.938725	0.638724	0.892458	0.63774	0.259837	0.147823
M1_00207938	1	207938	0.984725	0.033153	0.0673823	0.374264	0.0525442	0.0503596	0.13704	0.207669	0.524259	0.175849	0.338047	0.182282	0.547611
M1_00208251	1	208251	0.631107	0.977604	0.696242	0.452318	0.844029	0.94007	0.736749	0.400819	0.554522	0.74922	0.566325	0.197751	0.125356
M1_00208851	1	208851	0.513584	0.831029	0.534472	0.408707	0.69939	0.659035	0.0136875	0.0178491	0.0744639	0.0223565	0.280078	0.261257	0.672086
M1_00208903	1	208903	0.587817	0.180488	0.563077	0.211382	0.593642	0.868985	0.793684	0.81407	0.348555	0.614215	0.181553	0.548715	0.481197
M1_00210424	1	210424	0.581236	0.315306	0.425475	0.812165	0.664554	0.609585	0.655122	0.639318	0.524813	0.615716	0.59609	0.34232	0.215826
M1_00210823	1	210823	0.703304	0.100724	0.622149	0.945691	0.653434	0.749836	0.911963	0.791909	0.59158	0.915223	0.435908	0.794591	0.361877
M1_00211861	1	211861	0.453688	0.634482	0.435302	0.617486	0.435164	0.380181	0.592442	0.852415	0.784628	0.27014	0.185983	0.970601	0.41541
M1_00212440	1	212440	0.584608	0.710469	0.918726	0.981007	0.762541	0.925575	0.0518692	0.00753062	0.189003	0.0998521	0.861677	0.0228281	0.0654921
M1_00215174	1	215174	0.831143	0.781609	0.438023	0.447351	0.453947	0.346732	0.995608	0.508941	0.25492	0.784366	0.222965	0.65733	0.606107
M1_00215591	1	215591	0.605793	0.96789	0.333952	0.920112	0.682359	0.522309	0.274215	0.468395	0.735303	0.276216	0.341147	0.629422	0.865462
M1_00216233	1	216233	0.00643895	0.271383	0.069217	0.226988	0.101699	0.091588	0.707305	0.420797	0.283972	0.627972	0.871414	0.995583	0.928973
M1_00216654	1	216654	0.140071	0.596072	0.297639	0.987489	0.500255	0.2714	0.98249	0.918012	0.613936	0.689296	0.669295	0.53936	0.85939
M1_00219412	1	219412	0.199646	0.9828	0.676709	0.928141	0.809974	0.763506	0.922969	0.962479	0.812517	0.72253	0.525599	0.585533	0.981164
M1_00219840	1	219840	0.12415	0.019113	0.0359488	0.286584	0.0457457	0.016898	0.566257	0.841161	0.191107	0.557328	0.55424	0.0279468	0.121802
M1_00220860	1	220860	0.428838	0.00532166	0.593561	0.386407	0.505112	0.446883	0.29384	0.182674	0.268126	0.373828	0.747493	0.467916	0.779183
M1_00221441	1	221441	0.184978	0.0716245	0.589603	0.457167	0.339214	0.314334	0.891994	0.983322	0.304696	0.960254	0.836037	0.311939	0.346841
M1_00222616	1	222616	0.185663	0.153166	0.843471	0.462982	0.487937	0.536375	0.350796	0.115149	0.072824	0.476491	0.818816	0.949167	0.976691
M1_00223037	1	223037	0.315608	0.126696	0.915045	0.72505	0.820569	0.794895	0.225239	0.0773797	0.0663517	0.281594	0.970437	0.750924	0.85355
M1_00223306	1	223306	0.760817	0.568976	0.794438	0.755645	0.893392	0.569792	0.083663	0.107485	0.178047	0.199144	0.602057	0.457686	0.67078
M1_00223623	1	223623	0.967786	0.808781	0.83398	0.292375	0.607434	0.95428	0.248329	0.372319	0.0478044	0.382732	0.47276	0.17081	0.0929746
M1_00223752	1	223752	0.957937	0.80592	0.500513	0.627811	0.444365	0.566431	0.0455879	0.0726634	0.169569	0.116825	0.259324	0.264264	0.890797
M1_00223800	1	223800	0.736319	0.723786	0.596901	0.598974	0.457783	0.382118	0.0582071	0.0709739	0.0673122	0.245081	0.591176	0.838355	0.69702
M1_00225129	1	225129	0.768218	0.626476	0.847581	0.485501	0.699343	0.627658	0.00211135	0.00139527	0.000787135	0.0323784	0.588488	0.928422	0.634359
M1_00225675	1	225675	0.661087	0.0323219	0.359682	0.686721	0.216172	0.195907	0.300895	0.152818	0.297113	0.387745	0.67416	0.429591	0.354534
M1_00225936	1	225936	0.984885	0.0212983	0.340493	0.596108	0.293831	0.153997	0.802249	0.714801	0.845526	0.994364	0.830186	0.752889	0.469094
M1_00226046	1	226046	0.866998	0.0224303	0.438233	0.926765	0.564559	0.258259	0.757458	0.628869	0.915157	0.99808	0.72404	0.563997	0.289596
M1_00228318	1	228318	0.841083	0.60438	0.974821	0.572113	0.925001	0.712603	0.664059	0.505019	0.964825	0.786807	0.781923	0.250554	0.164459
M1_00228432	1	228432	0.184082	0.648376	0.322272	0.925296	0.75038	0.381115	0.335017	0.205138	0.763062	0.355218	0.547765	0.145163	0.361111
M1_00229618	1	229618	0.608405	0.360285	0.493112	0.984299	0.466032	0.381421	0.245402	0.630833	0.276104	0.454812	0.40101	0.532293	0.259254
M1_00232666	1	232666	0.209426	0.872235	0.88494	0.762072	0.427355	0.732224	0.296595	0.309335	0.461682	0.523616	0.90981	0.680201	0.503931
M1_00233534	1	233534	0.957202	0.266364	0.564507	0.343383	0.579606	0.746346	0.0129044	0.02711	0.124765	0.0594259	0.383912	0.455876	0.881847
M1_00234710	1	234710	0.448816	0.410329	0.705931	0.683063	0.703608	0.699087	0.386781	0.449783	0.401797	0.368733	0.45091	0.751502	0.286625
M1_00235122	1	235122	0.44562	0.493185	0.856317	0.426965	0.317845	0.846522	0.424697	0.428208	0.593571	0.426668	0.613531	0.835343	0.830611
M1_00235189	1	235189	0.370818	0.570613	0.416087	0.676153	0.310649	0.297692	0.666455	0.728513	0.475697	0.667383	0.614371	0.424726	0.211758
M1_00236680	1	236680	0.0315509	0.91028	0.658554	0.602522	0.378016	0.405877	0.398817	0.581537	0.505772	0.481038	0.556314	0.786526	0.445299
M1_00237838	1	237838	0.590414	0.843083	0.739768	0.996793	0.845807	0.687029	0.168226	0.232082	0.750275	0.216734	0.296299	0.154651	0.457111
M1_00238792	1	238792	0.789949	0.261906	0.903065	0.899036	0.963145	0.837661	0.506375	0.439992	0.980802	0.616114	0.987355	0.0673147	0.094839
M1_00238928	1	238928	0.208935	0.484046	0.949683	0.736635	0.605798	0.83992	0.327546	0.414822	0.840058	0.27595	0.343865	0.106816	0.740616
M1_00239657	1	239657	0.16478	0.0587254	0.258644	0.587792	0.453796	0.19262	0.120534	0.213985	0.0929502	0.454653	0.886785	0.364496	0.62094
M1_00240061	1	240061	0.170065	0.316179	0.199504	0.44355	0.194002	0.12297	0.206032	0.347406	0.230258	0.528339	0.784207	0.326594	0.381808
M1_00240180	1	240180	0.733715	0.874841	0.485009	0.295236	0.17996	0.391753	0.125835	0.075113	0.325876	0.238745	0.736748	0.238107	0.444527
M1_00240478	1	240478	0.56149	0.269957	0.841631	0.785467	0.571879	0.780069	0.396148	0.612519	0.668756	0.350584	0.402116	0.763113	0.689064
M1_00241299	1	241299	0.410958	0.980495	0.596979	0.258267	0.168737	0.424321	0.026744	0.0359352	0.163282	0.0639444	0.256632	0.118202	0.548943
M1_00242504	1	242504	0.923809	0.845492	0.652226	0.058134	0.0830848	0.506438	0.480689	0.610387	0.728971	0.653627	0.814535	0.666165	0.874349
M1_00242603	1	242603	0.826106	0.8216	0.74178	0.404628	0.642313	0.80904	0.338231	0.371089	0.514299	0.777732	0.871754	0.920234	0.907529
M1_00242678	1	242678	0.359688	0.278669	0.254418	0.983983	0.590065	0.389809	0.0207552	0.036203	0.197112	0.115909	0.655525	0.451083	0.464789
M1_00242911	1	242911	0.179115	0.97532	0.109971	0.440269	0.099682	0.0695926	0.100095	0.183556	0.207258	0.403357	0.864246	0.773114	0.993041
M1_00243012	1	243012	0.448041	0.511089	0.393886	0.232886	0.120708	0.29326	0.0902772	0.0417337	0.216529	0.216993	0.889725	0.200529	0.324467
M1_00243303	1	243303	0.790866	0.512449	0.580405	0.607823	0.47296	0.487359	0.0110031	0.0154357	0.0869311	0.0193457	0.122519	0.461625	0.827923
M1_00243470	1	243470	0.462714	0.728174	0.465998	0.338062	0.155413	0.312901	0.0495811	0.0379513	0.260334	0.113655	0.45999	0.104049	0.408741
M1_00243574	1	243574	0.477656	0.807035	0.485359	0.396016	0.16936	0.333913	0.0527414	0.0369628	0.247827	0.12081	0.515704	0.112935	0.395102
M1_00243619	1	243619	0.366812	0.623192	0.424652	0.441116	0.178521	0.325449	0.0581644	0.0446652	0.255857	0.120813	0.465221	0.136987	0.478397
M1_00245038	1	245038	0.584001	0.883281	0.854549	0.603655	0.309168	0.601286	0.120942	0.0642794	0.267182	0.250623	0.809047	0.207286	0.374982
M1_00245112	1	245112	0.406118	0.566401	0.445428	0.276409	0.161969	0.350988	0.0936881	0.0429568	0.161139	0.227227	0.895496	0.334709	0.469724
M1_00245435	1	245435	0.867118	0.204772	0.899263	0.971786	0.846086	0.889001	0.360535	0.501196	0.582026	0.283353	0.290204	0.758002	0.340158
M1_00245558	1	245558	0.0359048	0.142358	0.251428	0.697445	0.544852	0.297842	0.148533	0.279684	0.594279	0.206121	0.395205	0.20514	0.750679
M1_00245788	1	245788	0.0687363	0.0728094	0.152397	0.363451	0.136746	0.0875503	0.0534455	0.138639	0.154661	0.140106	0.361393	0.824644	0.460935
M1_00245871	1	245871	0.600631	0.805385	0.825852	0.528822	0.357955	0.592453	0.162596	0.0645142	0.225538	0.291564	0.9209	0.28658	0.288711
M1_00246084	1	246084	0.473998	0.805047	0.521852	0.437013	0.185275	0.371863	0.0568496	0.0370319	0.241	0.133616	0.578649	0.124446	0.376944
M1_00246174	1	246174	0.475736	0.989874	0.657035	0.746628	0.496968	0.50969	0.0842468	0.0736625	0.334592	0.264873	0.925297	0.274541	0.481573
M1_00246425	1	246425	0.571394	0.0962646	0.2303	0.802813	0.890747	0.423401	0.467331	0.356579	0.720401	0.568555	0.633052	0.511411	0.983447
M1_00246561	1	246561	0.31621	0.307165	0.403601	0.896726	0.788702	0.40548	0.0165553	0.0378221	0.0870331	0.0901773	0.394865	0.951026	0.733348
M1_00247065	1	247065	0.14545	0.992576	0.358941	0.785682	0.639114	0.338018	0.290005	0.271718	0.459574	0.551798	0.899679	0.803241	0.899234
M1_00247357	1	247357	0.16177	0.922726	0.475981	0.840804	0.756222	0.473754	0.239168	0.269552	0.469699	0.435265	0.654511	0.783995	0.781407
M1_00247484	1	247484	0.308385	0.575351	0.619643	0.754221	0.966119	0.665641	0.604393	0.691068	0.969785	0.854179	0.765499	0.741062	0.993609
M1_00247683	1	247683	0.289833	0.839233	0.0969793	0.16841	0.0735931	0.0803401	0.614535	0.72951	0.818463	0.569331	0.562536	0.919144	0.354751
M1_00247814	1	247814	0.805538	0.844396	0.493748	0.205037	0.392204	0.637676	0.020839	0.0707615	0.103074	0.11222	0.371822	0.471607	0.473741
M1_00247850	1	247850	0.473664	0.764375	0.729499	0.27319	0.573526	0.886219	0.019028	0.0569424	0.120355	0.117211	0.452802	0.744099	0.679046
M1_00248261	1	248261	0.228467	0.292475	0.570405	0.567731	0.962361	0.625946	0.524535	0.590647	0.489914	0.903725	0.504492	0.462232	0.73499
M1_00248737	1	248737	0.502664	0.52624	0.702925	0.369365	0.562591	0.797938	0.00730628	0.0466207	0.131509	0.0465967	0.153816	0.928364	0.529587
M1_00249083	1	249083	0.497937	0.357296	0.705876	0.328796	0.534614	0.775419	0.0605008	0.178078	0.177732	0.197319	0.32705	0.679437	0.546954
M1_00249256	1	249256	0.596099	0.533111	0.77957	0.447266	0.734235	0.954673	0.0117158	0.0615437	0.177628	0.0760724	0.215197	0.963688	0.619854
M1_00250096	1	250096	0.463919	0.93726	0.852879	0.687818	0.858912	0.762206	0.155501	0.38611	0.501901	0.504962	0.663085	0.68047	0.732158
M1_00250479	1	250479	0.306001	0.974073	0.696298	0.573652	0.767376	0.986127	0.0404307	0.0933798	0.163584	0.209423	0.610347	0.76735	0.820909
M1_00250624	1	250624	0.377085	0.875879	0.802426	0.583208	0.775198	0.91745	0.0552286	0.123459	0.173046	0.259058	0.649525	0.630399	0.720385
M1_00250718	1	250718	0.441937	0.832424	0.917953	0.802836	0.955663	0.776351	0.0985576	0.199959	0.320838	0.405484	0.806517	0.869773	0.961072
M1_00250934	1	250934	0.42885	0.984807	0.887394	0.713785	0.907841	0.787009	0.0708139	0.147313	0.211099	0.335242	0.762971	0.646657	0.829076
M1_00251145	1	251145	0.367095	0.601536	0.368608	0.219257	0.0792122	0.121807	0.192707	0.703605	0.542471	0.430403	0.353175	0.247853	0.244427
M1_00251256	1	251256	0.623799	0.768903	0.954072	0.935813	0.516592	0.60768	0.175688	0.578037	0.436041	0.365792	0.369812	0.352721	0.282101
M1_00252095	1	252095	0.643062	0.668684	0.492159	0.670774	0.326774	0.27751	0.403457	0.781905	0.909941	0.71626	0.28948	0.441854	0.275243
M1_00252243	1	252243	0.898184	0.82111	0.572645	0.490795	0.321691	0.334682	0.526881	0.634383	0.740001	0.975677	0.441028	0.349314	0.247943
M1_00252841	1	252841	0.724894	0.675263	0.68366	0.0642724	0.0730576	0.24692	0.708931	0.306879	0.600462	0.695608	0.630893	0.332579	0.278017
M1_00252953	1	252953	0.531266	0.828803	0.825511	0.576748	0.644965	0.754936	0.861989	0.499155	0.355205	0.650714	0.904394	0.524606	0.426138
M1_00252967	1	252967	0.537832	0.831758	0.760577	0.506983	0.594194	0.674938	0.904387	0.505941	0.347115	0.712001	0.792497	0.480217	0.459501
M1_00253289	1	253289	0.231312	0.531651	0.941257	0.833908	0.468233	0.522575	0.49771	0.821583	0.965831	0.767792	0.523172	0.299561	0.315605
M1_00253940	1	253940	0.92361	0.854615	0.951204	0.129515	0.14065	0.357258	0.368348	0.181668	0.382767	0.398803	0.859956	0.404029	0.317146
M1_00254004	1	254004	0.303241	0.530918	0.743388	0.390501	0.652922	0.958226	0.0354178	0.0813707	0.167412	0.150957	0.511315	0.61354	0.646398
M1_00254311	1	254311	0.626788	0.769496	0.431194	0.557562	0.45971	0.502394	0.210678	0.269987	0.491975	0.499097	0.474271	0.882212	0.517052
M1_00254380	1	254380	0.235007	0.930865	0.165269	0.416905	0.277088	0.284263	0.184861	0.290897	0.366396	0.463528	0.283296	0.724797	0.284584
M1_00255333	1	255333	0.758143	0.509767	0.916927	0.871548	0.673095	0.78552	0.00989335	0.0467545	0.202817	0.0260133	0.153428	0.154987	0.604222
M1_00255849	1	255849	0.722294	0.870986	0.854045	0.836196	0.74895	0.811494	0.0102553	0.0339105	0.124582	0.0374065	0.213704	0.686497	0.789041
M1_00256039	1	256039	0.995431	0.969969	0.716772	0.802116	0.574797	0.753418	0.0227425	0.0529098	0.160964	0.0714426	0.292525	0.65472	0.955715
M1_00256194	1	256194	0.796104	0.991062	0.480328	0.36744	0.43864	0.505808	0.0162225	0.0479566	0.176575	0.0395373	0.316225	0.463125	0.892895
M1_00259953	1	259953	0.124696	0.876457	0.233441	0.67444	0.606936	0.299439	0.060249	0.198724	0.0700589	0.199251	0.357321	0.773919	0.531456
M1_00260010	1	260010	0.0504279	0.168245	0.703203	0.464265	0.688799	0.553034	0.270551	0.700577	0.492353	0.323738	0.309367	0.702908	0.465857
M1_00260496	1	260496	0.291728	0.205757	0.412212	0.572167	0.59781	0.414456	0.010818	0.0937404	0.191001	0.0202892	0.140287	0.675316	0.647239
M1_00261240	1	261240	0.98966	0.734029	0.554018	0.67628	0.448831	0.522534	0.435864	0.3085	0.510415	0.343599	0.836977	0.536537	0.84351
M1_00261416	1	261416	0.514907	0.672189	0.749506	0.897665	0.659983	0.772665	0.571781	0.464099	0.725235	0.380542	0.692645	0.645127	0.953496
M1_00261830	1	261830	0.313654	0.0412752	0.487605	0.298729	0.497458	0.424435	0.105595	0.273334	0.213963	0.12251	0.512296	0.974072	0.789901
M1_00262205	1	262205	0.892901	0.176532	0.0899884	0.0262798	0.0411353	0.0231381	0.0268719	0.0291416	0.0507307	0.0360767	0.349288	0.916748	0.762269
M1_00262864	1	262864	0.948141	0.0580303	0.452829	0.894882	0.844843	0.480819	0.00145032	0.0424263	0.0388909	0.0100106	0.0108448	0.897601	0.110825
M1_00263787	1	263787	0.810871	0.107573	0.0559549	0.212007	0.0566831	0.0419955	0.617897	0.96386	0.692784	0.867474	0.728332	0.56961	0.840986
M1_00263895	1	263895	0.598892	0.0842439	0.0514268	0.0945378	0.0435395	0.0244652	0.549283	0.865508	0.730573	0.678705	0.543814	0.599051	0.970557
M1_00264845	1	264845	0.65561	0.0972272	0.127588	0.130535	0.0703294	0.0574912	0.570626	0.934448	0.587682	0.697116	0.48058	0.422538	0.924578
M1_00265099	1	265099	0.636538	0.0782659	0.0523517	0.0671523	0.0321897	0.0228656	0.614653	0.958301	0.618633	0.742856	0.55065	0.529446	0.968741
M1_00265611	1	265611	0.858671	0.916619	0.954033	0.832227	0.870911	0.965142	0.200582	0.56472	0.891441	0.306501	0.474813	0.720751	0.960744
M1_00266159	1	266159	0.857191	0.93027	0.972843	0.794084	0.833114	0.985621	0.227104	0.591039	0.790968	0.403934	0.581289	0.86992	0.876306
M1_00266733	1	266733	0.874751	0.269445	0.0739218	0.25811	0.0762609	0.056857	0.890081	0.481981	0.324236	0.844989	0.448534	0.873749	0.66013
M1_00266943	1	266943	0.359881	0.650156	0.362263	0.291312	0.206995	0.161055	0.438848	0.257001	0.169863	0.452377	0.817917	0.833839	0.481163
M1_00267251	1	267251	0.874751	0.269445	0.0739218	0.25811	0.0762609	0.056857	0.890081	0.481981	0.324236	0.844989	0.448534	0.873749	0.66013
M1_00267352	1	267352	0.492095	0.191348	0.0760072	0.476301	0.156634	0.064982	0.7686	0.627244	0.431317	0.895793	0.530992	0.866095	0.77295
M1_00267458	1	267458	0.735427	0.976304	0.840303	0.609704	0.927864	0.934582	0.922417	0.756009	0.601626	0.768904	0.92974	0.570865	0.642908
M1_00267925	1	267925	0.884614	0.540152	0.962143	0.836768	0.909934	0.961418	0.279076	0.732517	0.98048	0.423353	0.381923	0.955214	0.67692
M1_00268235	1	268235	0.282735	0.195009	0.950748	0.941218	0.803743	0.901301	0.180773	0.30384	0.589339	0.108056	0.314166	0.999588	0.576734
M1_00268853	1	268853	0.473631	0.839132	0.563345	0.629887	0.414158	0.526002	0.566334	0.906728	0.621952	0.95867	0.437408	0.198601	0.079335
M1_00269283	1	269283	0.860385	0.513216	0.994318	0.824716	0.890196	0.935616	0.276289	0.492243	0.375372	0.463109	0.709813	0.724538	0.651802
M1_00269680	1	269680	0.644322	0.160798	0.0366227	0.312603	0.138721	0.0450177	0.25454	0.141155	0.0585323	0.422129	0.578004	0.707426	0.668599
M1_00271416	1	271416	0.791741	0.399285	0.848808	0.831404	0.874066	0.901377	0.930097	0.713712	0.264823	0.970923	0.745521	0.429522	0.697782
M1_00275147	1	275147	0.267339	0.1584	0.39712	0.164383	0.0935942	0.195383	0.396585	0.415983	0.616044	0.638028	0.968623	0.640659	0.444495
M1_00275504	1	275504	0.561727	0.194196	0.567416	0.890051	0.833808	0.791734	0.949611	0.853812	0.878529	0.69671	0.592794	0.94349	0.595049
M1_00275624	1	275624	0.981636	0.941732	0.625229	0.750464	0.718344	0.671814	0.0945734	0.359749	0.907593	0.191151	0.210193	0.440215	0.996832
M1_00277389	1	277389	0.147343	0.749894	0.965518	0.679757	0.946576	0.815936	0.617828	0.546222	0.161033	0.566417	0.628323	0.579973	0.333366
M1_00277613	1	277613	0.975343	0.604787	0.728746	0.489972	0.676919	0.717339	0.906226	0.620279	0.252624	0.872819	0.459893	0.565304	0.920485
M1_00277659	1	277659	0.87865	0.472915	0.950303	0.985013	0.925258	0.85032	0.977837	0.732149	0.251205	0.913555	0.665796	0.373342	0.688711
M1_00277847	1	277847	0.914553	0.753711	0.674209	0.802352	0.592431	0.625385	0.69379	0.858209	0.413982	0.489551	0.48049	0.257066	0.796469
M1_00278080	1	278080	0.712409	0.472028	0.845184	0.767063	0.917947	0.997975	0.8734	0.956659	0.631653	0.726406	0.61677	0.573536	0.865916
M1_00279435	1	279435	0.960725	0.724795	0.209389	0.595076	0.197376	0.231977	0.40846	0.22783	0.459858	0.419129	0.864766	0.492714	0.63771
M1_00280584	1	280584	0.360406	0.420238	0.110341	0.158911	0.110246	0.0705434	0.115219	0.069614	0.04092	0.0869293	0.535467	0.83853	0.960179
M1_00281038	1	281038	0.462908	0.474153	0.412361	0.586213	0.416839	0.475348	0.475123	0.387101	0.664066	0.343147	0.659178	0.480486	0.970492
M1_00281312	1	281312	0.561901	0.367202	0.303783	0.649129	0.311858	0.359335	0.500912	0.402359	0.764094	0.340041	0.66075	0.458315	0.975266
M1_00281863	1	281863	0.264675	0.897995	0.725669	0.893438	0.640404	0.65062	0.580426	0.541166	0.712496	0.466486	0.904841	0.483507	0.819332
M1_00283155	1	283155	0.528363	0.210931	0.0259769	0.106623	0.0298503	0.0378122	0.642546	0.83	0.928286	0.533812	0.773725	0.623765	0.615574
M1_00283900	1	283900	0.488076	0.581173	0.730623	0.495992	0.873224	0.937328	0.98341	0.886688	0.89545	0.889711	0.987553	0.907219	0.817178
M1_00284444	1	284444	0.488685	0.476028	0.764041	0.330807	0.79081	0.579729	0.772071	0.947829	0.834017	0.939835	0.747326	0.825763	0.942373
M1_00284815	1	284815	0.460342	0.526833	0.12308	0.199765	0.0993516	0.0696645	0.308397	0.210934	0.169481	0.287996	0.899853	0.590985	0.410705
M1_00284989	1	284989	0.488177	0.158804	0.697537	0.896501	0.76882	0.935044	0.987628	0.868816	0.606083	0.783832	0.925587	0.709935	0.944383
M1_00285111	1	285111	0.997262	0.376458	0.89839	0.702133	0.985774	0.939473	0.819079	0.919049	0.532278	0.653792	0.701137	0.388045	0.733272
M1_00285729	1	285729	0.741927	0.562285	0.30421	0.491471	0.477477	0.388588	0.730112	0.53729	0.20026	0.747339	0.981023	0.525318	0.601829
M1_00287160	1	287160	0.644106	0.232099	0.970725	0.732859	0.83412	0.954702	0.968504	0.733578	0.257262	0.906038	0.677044	0.396932	0.728326
M1_00288548	1	288548	0.483634	0.61208	0.883228	0.706276	0.910252	0.735528	0.800517	0.840896	0.527831	0.872073	0.911463	0.444853	0.452458
M1_00289260	1	289260	0.330275	0.567726	0.846782	0.645536	0.769584	0.684658	0.719725	0.988338	0.597993	0.634768	0.666657	0.491548	0.940616
M1_00289857	1	289857	0.602547	0.902636	0.819612	0.93601	0.912098	0.926042	0.0596536	0.326067	0.942389	0.121381	0.0701503	0.37852	0.794021
M1_00291135	1	291135	0.515971	0.224629	0.859137	0.78697	0.968369	0.962588	0.85054	0.963432	0.591156	0.716969	0.672675	0.470868	0.883072
M1_00291602	1	291602	0.647798	0.185436	0.866815	0.83627	0.86118	0.861022	0.997776	0.845941	0.352064	0.951168	0.890518	0.450847	0.617629
M1_00291796	1	291796	0.659222	0.907866	0.54845	0.388832	0.50289	0.612225	0.22487	0.526884	0.79649	0.359217	0.509039	0.502694	0.768038
M1_00292013	1	292013	0.575371	0.589507	0.0132606	0.0350423	0.00604927	0.00870796	0.377586	0.372509	0.237189	0.359081	0.91466	0.65265	0.969078
M1_00292468	1	292468	0.543317	0.0616367	0.266564	0.0666403	0.0325032	0.061033	0.096132	0.0797373	0.158838	0.0565265	0.242792	0.202339	0.857161
M1_00292520	1	292520	0.959347	0.331493	0.832491	0.674673	0.786273	0.912672	0.567358	0.384456	0.117981	0.626767	0.971007	0.610447	0.624865
M1_00292581	1	292581	0.549705	0.348876	0.0185221	0.153375	0.0398349	0.0201603	0.109741	0.0758095	0.0364516	0.187721	0.785421	0.960295	0.744084
M1_00292637	1	292637	0.0560124	0.896646	0.765544	0.839174	0.764633	0.902815	0.482076	0.36851	0.543883	0.44984	0.783398	0.535746	0.930462
M1_00292671	1	292671	0.87684	0.205196	0.724861	0.228792	0.377198	0.705492	0.59165	0.646994	0.877934	0.645877	0.669908	0.868727	0.613248
M1_00293313	1	293313	0.578045	0.807283	0.0208792	0.101316	0.023953	0.014097	0.523822	0.490088	0.335883	0.611381	0.94125	0.995399	0.667769
M1_00294899	1	294899	0.512037	0.298238	0.697693	0.989531	0.992063	0.81063	0.977568	0.949394	0.685074	0.968459	0.435667	0.349927	0.132858
M1_00296724	1	296724	0.487367	0.18602	0.251288	0.852375	0.478711	0.235514	0.486599	0.492147	0.668693	0.456772	0.709824	0.603688	0.760681
M1_00296776	1	296776	0.293258	0.304209	0.862473	0.814166	0.887152	0.861887	0.675129	0.489666	0.148362	0.902613	0.457408	0.0465549	0.403707
M1_00297946	1	297946	0.579367	0.19914	0.421024	0.787345	0.559929	0.313382	0.539014	0.598072	0.732113	0.476057	0.709957	0.125299	0.227418
M1_00298086	1	298086	0.635125	0.400229	0.204065	0.586013	0.483275	0.302606	0.769634	0.522701	0.295039	0.865873	0.571975	0.220675	0.590182
M1_00302575	1	302575	0.888963	0.00714955	0.179183	0.575266	0.262203	0.0972437	0.083681	0.541772	0.461295	0.251718	0.0530073	0.310074	0.0309692
M1_00304281	1	304281	0.760561	0.835931	0.354233	0.570796	0.404093	0.291495	0.894072	0.801877	0.540669	0.465359	0.203989	0.130815	0.817983
M1_00304565	1	304565	0.206648	0.895519	0.205822	0.428626	0.203785	0.10794	0.806007	0.93501	0.424199	0.502629	0.330784	0.193986	0.581904
M1_00304984	1	304984	0.768531	0.720914	0.229168	0.362568	0.244594	0.171985	0.742972	0.399941	0.47119	0.810765	0.264608	0.573927	0.694711
M1_00305362	1	305362	0.353782	0.556982	0.316456	0.676004	0.437549	0.275955	0.255883	0.138808	0.233717	0.638529	0.692151	0.991417	0.720266
M1_00305431	1	305431	0.256276	0.812163	0.161665	0.276209	0.148465	0.0811882	0.775569	0.988996	0.461264	0.483215	0.347192	0.248638	0.646013
M1_00306240	1	306240	0.33637	0.417126	0.332582	0.473812	0.93895	0.452968	0.265804	0.260691	0.282381	0.613038	0.932139	0.474964	0.664408
M1_00306663	1	306663	0.69434	0.752868	0.00885927	0.00654428	0.00213467	0.00384933	0.11099	0.0925335	0.0719015	0.0923962	0.381823	0.485792	0.723482
M1_00306874	1	306874	0.378432	0.56976	0.304897	0.407048	0.923107	0.41856	0.270587	0.260828	0.273047	0.597104	0.93204	0.462841	0.635457
M1_00307266	1	307266	0.259184	0.170502	0.212136	0.75371	0.467414	0.188241	0.847184	0.790003	0.865683	0.549584	0.198926	0.846439	0.21717
M1_00307847	1	307847	0.127872	0.482776	0.133311	0.386146	0.213946	0.0949646	0.539523	0.783114	0.731275	0.413709	0.292859	0.359358	0.795525
M1_00308370	1	308370	0.153268	0.365804	0.163008	0.35559	0.168734	0.0844199	0.571559	0.751755	0.760848	0.43792	0.387836	0.377048	0.729207
M1_00309185	1	309185	0.54947	0.71124	0.267658	0.354201	0.37292	0.200485	0.932925	0.656345	0.677665	0.571893	0.195185	0.681579	0.583977
M1_00309970	1	309970	0.385708	0.584164	0.340805	0.698938	0.416486	0.220433	0.969558	0.919143	0.456026	0.83215	0.743241	0.292172	0.361797
M1_00310925	1	310925	0.285195	0.813421	0.117176	0.455924	0.139675	0.0649996	0.775445	0.983823	0.310878	0.745475	0.653426	0.0505901	0.0953736
M1_00311064	1	311064	0.67195	0.681453	0.658794	0.703938	0.38964	0.438972	0.514198	0.718997	0.88903	0.403503	0.338626	0.42306	0.840803
M1_00311610	1	311610	0.773716	0.998926	0.493397	0.66365	0.346811	0.293602	0.249113	0.235025	0.667109	0.293626	0.6021	0.203762	0.450916
M1_00311769	1	311769	0.987183	0.372871	0.12126	0.265134	0.268355	0.205306	0.459885	0.272156	0.280989	0.674842	0.601636	0.857773	0.752762
M1_00313381	1	313381	0.973077	0.560845	0.466939	0.569131	0.471399	0.491671	0.312401	0.693975	0.628021	0.472111	0.400873	0.277482	0.579721
M1_00316941	1	316941	0.588018	0.779544	0.360541	0.730303	0.419502	0.268653	0.2459	0.307263	0.766043	0.239093	0.317019	0.304866	0.740275
M1_00317402	1	317402	0.724055	0.731456	0.307988	0.991143	0.515348	0.228498	0.0291911	0.0669873	0.362097	0.025106	0.0607168	0.23114	0.794294
M1_00319963	1	319963	0.95081	0.986855	0.279283	0.487622	0.25468	0.187831	0.204457	0.255188	0.731485	0.208729	0.314214	0.22612	0.619188
M1_00320474	1	320474	0.657819	0.970886	0.590015	0.840337	0.596051	0.507014	0.287668	0.289911	0.738924	0.302872	0.558726	0.278273	0.499937
M1_00321057	1	321057	0.895998	0.911126	0.514194	0.670935	0.438939	0.420364	0.216909	0.215148	0.594637	0.260362	0.467479	0.254744	0.541427
M1_00321615	1	321615	0.94895	0.987977	0.297706	0.52159	0.269111	0.205918	0.211848	0.253739	0.720918	0.22167	0.349158	0.239028	0.59988
M1_00321897	1	321897	0.95081	0.986855	0.279283	0.487622	0.25468	0.187831	0.204457	0.255188	0.731485	0.208729	0.314214	0.22612	0.619188
M1_00323072	1	323072	0.2663	0.208178	0.0864999	0.3576	0.132694	0.131555	0.490521	0.911993	0.625982	0.478053	0.288971	0.645736	0.447756
M1_00327241	1	327241	0.10777	0.352488	0.487458	0.714501	0.736181	0.368639	0.665451	0.964642	0.637429	0.490392	0.165965	0.568641	0.127571
M1_00328445	1	328445	0.910056	0.613251	0.618826	0.782143	0.664054	0.640779	0.226896	0.557043	0.798818	0.341152	0.31485	0.30191	0.689968
M1_00331177	1	331177	0.711052	0.67613	0.642135	0.657354	0.884422	0.740067	0.377928	0.462612	0.893007	0.433271	0.459218	0.371402	0.701105
M1_00332266	1	332266	0.346989	0.535903	0.323428	0.789332	0.418439	0.238211	0.122956	0.19106	0.502545	0.114214	0.152357	0.267439	0.99002
M1_00333482	1	333482	0.368915	0.510279	0.448014	0.807928	0.386572	0.304329	0.78611	0.998653	0.693306	0.652375	0.573282	0.337637	0.518741
M1_00335469	1	335469	0.962748	0.907285	0.498435	0.944646	0.589981	0.447621	0.172106	0.190294	0.721455	0.195583	0.371835	0.0991181	0.401686
M1_00335990	1	335990	0.260955	0.391014	0.268076	0.686981	0.327841	0.164236	0.136808	0.156341	0.367822	0.142366	0.323574	0.456812	0.967855
M1_00336311	1	336311	0.0219638	0.182934	0.255997	0.435879	0.477473	0.175154	0.518864	0.812563	0.51601	0.390141	0.172302	0.611359	0.147232
M1_00338382	1	338382	0.0969356	0.335293	0.584169	0.871874	0.841164	0.476681	0.72928	0.955627	0.589748	0.576176	0.250444	0.455629	0.136193
M1_00338744	1	338744	0.312392	0.503289	0.32759	0.872246	0.479469	0.254318	0.143496	0.22806	0.597123	0.135193	0.154997	0.226973	0.925765
M1_00339305	1	339305	0.0642347	0.17414	0.60967	0.753282	0.812756	0.498711	0.693036	0.967558	0.581426	0.574511	0.22803	0.444037	0.13075
M1_00341196	1	341196	0.839772	0.832093	0.533898	0.923276	0.555391	0.481048	0.189821	0.227161	0.814244	0.189027	0.296374	0.138816	0.543814
M1_00341924	1	341924	0.437269	0.683938	0.27088	0.699324	0.314909	0.204464	0.152565	0.217161	0.567446	0.18851	0.290104	0.273291	0.646854
M1_00342259	1	342259	0.239226	0.621885	0.391726	0.913028	0.535115	0.263836	0.243619	0.37689	0.804282	0.226694	0.164629	0.287796	0.979703
M1_00342966	1	342966	0.149651	0.440813	0.220069	0.65888	0.314774	0.143544	0.0643767	0.127697	0.539484	0.0664866	0.0726681	0.156145	0.969724
M1_00343125	1	343125	0.993922	0.512136	0.182504	0.693801	0.531134	0.268376	0.433933	0.32411	0.371542	0.647676	0.883905	0.67436	0.862961
M1_00343449	1	343449	0.0499171	0.278276	0.453076	0.818212	0.401633	0.26496	0.0499533	0.0966449	0.306937	0.0719568	0.130284	0.397254	0.87946
M1_00344235	1	344235	0.903807	0.826624	0.838825	0.87316	0.594502	0.709118	0.114055	0.084668	0.587538	0.178476	0.537661	0.0521203	0.28123
M1_00346038	1	346038	0.255032	0.129426	0.247054	0.781652	0.343372	0.227021	0.49343	0.224959	0.122099	0.358812	0.811539	0.494312	0.577744
M1_00348970	1	348970	0.530861	0.353952	0.0823231	0.296105	0.131502	0.0527174	0.0476757	0.0272327	0.165004	0.0504901	0.46508	0.0193408	0.104921
M1_00349310	1	349310	0.909645	0.581764	0.452372	0.503456	0.429574	0.467929	0.311932	0.672872	0.770794	0.441253	0.401367	0.399664	0.704169
M1_00349489	1	349489	0.352812	0.251596	0.437413	0.279959	0.307741	0.437829	0.318791	0.517322	0.922856	0.317121	0.424628	0.264584	0.806311
M1_00349786	1	349786	0.845748	0.619888	0.718222	0.450427	0.569977	0.769964	0.566645	0.775165	0.602132	0.562441	0.645493	0.202026	0.589823
M1_00350432	1	350432	0.422807	0.237262	0.232375	0.21584	0.325454	0.262449	0.629403	0.790113	0.790736	0.666336	0.808484	0.277631	0.493505
M1_00351212	1	351212	0.378169	0.235089	0.438301	0.214291	0.25207	0.420368	0.36246	0.590535	0.8039	0.356245	0.427116	0.220075	0.746945
M1_00351393	1	351393	0.277675	0.407639	0.441411	0.160274	0.257308	0.446709	0.137546	0.30951	0.988206	0.192278	0.423782	0.136419	0.532082
M1_00351689	1	351689	0.947613	0.697809	0.438057	0.50629	0.482317	0.507444	0.20975	0.478033	0.963395	0.261787	0.255796	0.271718	0.909164
M1_00351832	1	351832	0.0836863	0.196602	0.307687	0.438399	0.266808	0.262364	0.595208	0.674364	0.869587	0.692804	0.985195	0.313513	0.458222
M1_00352602	1	352602	0.344791	0.226695	0.341401	0.185768	0.229856	0.351616	0.40275	0.582752	0.809888	0.41443	0.583521	0.20055	0.613052
M1_00352807	1	352807	0.400343	0.31142	0.564479	0.288106	0.345447	0.532447	0.326336	0.55856	0.928221	0.331592	0.399738	0.304846	0.875313
M1_00353230	1	353230	0.348483	0.226676	0.296429	0.150448	0.200573	0.293778	0.43646	0.587385	0.830403	0.466605	0.695338	0.232453	0.578273
M1_00353328	1	353328	0.399634	0.382891	0.503362	0.249714	0.319415	0.507471	0.406883	0.65563	0.810394	0.396391	0.443628	0.286074	0.839853
M1_00355246	1	355246	0.0531322	0.81556	0.472032	0.386211	0.540926	0.542473	0.0719967	0.0462301	0.425467	0.158154	0.727497	0.0662955	0.132974
M1_00355397	1	355397	0.081841	0.570509	0.821019	0.516288	0.769596	0.821947	0.0429053	0.0242764	0.222792	0.0741918	0.560869	0.0537017	0.199096
M1_00355976	1	355976	0.324595	0.712767	0.47733	0.375681	0.580829	0.422829	0.338192	0.20594	0.272995	0.426183	0.952469	0.779855	0.814193
M1_00356907	1	356907	0.0552564	0.63756	0.295064	0.811267	0.864506	0.460573	0.214805	0.180488	0.89722	0.213662	0.483009	0.0241992	0.140337
M1_00356942	1	356942	0.787866	0.925219	0.869093	0.952829	0.63249	0.655175	0.630218	0.625595	0.580986	0.831707	0.987672	0.744397	0.978181
M1_00357001	1	357001	0.0909224	0.865184	0.938131	0.703356	0.913091	0.997883	0.12589	0.0647245	0.112776	0.223346	0.852682	0.461708	0.575457
M1_00357481	1	357481	0.273731	0.358407	0.509109	0.714436	0.782316	0.432435	0.600443	0.224866	0.204973	0.89472	0.266549	0.948973	0.410012
M1_00359382	1	359382	0.118748	0.535055	0.230066	0.224421	0.208322	0.161075	0.0280513	0.0630421	0.635359	0.0228945	0.045815	0.00996728	0.278166
M1_00360888	1	360888	0.616359	0.738897	0.838492	0.716902	0.831817	0.917102	0.0640058	0.0421696	0.462674	0.173655	0.762596	0.038221	0.101003
M1_00361200	1	361200	0.137181	0.478703	0.790665	0.588104	0.769594	0.88787	0.195537	0.155707	0.895284	0.150084	0.478821	0.00304069	0.0625384
M1_00362150	1	362150	0.946725	0.592771	0.571076	0.619968	0.619404	0.591054	0.136514	0.0795748	0.56321	0.377801	0.882664	0.0939102	0.105717
M1_00362211	1	362211	0.473829	0.0740116	0.0311372	0.256699	0.0893567	0.0201796	0.0480138	0.0285423	0.169891	0.0415454	0.444828	0.0150932	0.0915438
M1_00362763	1	362763	0.0579843	0.706344	0.359474	0.968076	0.73643	0.403182	0.185006	0.111329	0.972526	0.203156	0.727547	0.00066207	0.0117987
M1_00363510	1	363510	0.129977	0.820769	0.204405	0.858557	0.477776	0.171298	0.223127	0.179005	0.747585	0.317063	0.843512	0.0194393	0.0781754
M1_00363817	1	363817	0.0608865	0.295999	0.575442	0.798202	0.981896	0.874562	0.469306	0.648207	0.728347	0.620222	0.492655	0.675985	0.953287
M1_00363886	1	363886	0.101326	0.896734	0.880206	0.979945	0.859145	0.730195	0.144749	0.165583	0.847012	0.203747	0.410033	0.0100101	0.229242
M1_00367150	1	367150	0.379029	0.72838	0.172105	0.0988012	0.0756235	0.0975068	0.598587	0.715195	0.529942	0.900342	0.741767	0.197575	0.156299
M1_00367218	1	367218	0.910137	0.217271	0.0584264	0.572366	0.222243	0.0523874	0.0951625	0.120209	0.374502	0.0588316	0.289106	0.0347362	0.240003
M1_00367914	1	367914	0.89711	0.844218	0.901747	0.746196	0.647691	0.708414	0.527318	0.242216	0.680806	0.524284	0.513202	0.000392065	0.000393299
M1_00368476	1	368476	0.138378	0.0668517	0.0898429	0.426675	0.188488	0.0770805	0.276548	0.539548	0.995951	0.307398	0.207817	0.384461	0.887421
M1_00370670	1	370670	0.357877	0.76114	0.997086	0.998474	0.563502	0.888317	0.280164	0.421983	0.804089	0.411228	0.386619	0.29811	0.779695
M1_00371410	1	371410	0.26421	0.2204	0.654198	0.425636	0.496549	0.601043	0.595136	0.243459	0.809642	0.70378	0.316863	0.12121	0.0530425
M1_00371484	1	371484	0.668329	0.448728	0.172576	0.777291	0.428925	0.191681	0.481928	0.279211	0.84243	0.849531	0.399692	0.0215404	0.0129587
M1_00372172	1	372172	0.904606	0.710422	0.162606	0.0976444	0.0389203	0.0548793	0.670935	0.677463	0.452285	0.781685	0.904636	0.0528003	0.137935
M1_00372205	1	372205	0.998122	0.951021	0.198869	0.17285	0.128488	0.12403	0.808947	0.801434	0.456288	0.900955	0.846956	0.109342	0.189994
M1_00372809	1	372809	0.904858	0.783907	0.283	0.213376	0.191638	0.169384	0.823456	0.719524	0.438128	0.978466	0.600097	0.05564	0.0795846
M1_00373097	1	373097	0.694757	0.414838	0.187941	0.0893416	0.0952403	0.116681	0.347796	0.529907	0.109338	0.433801	0.342069	0.0604461	0.0472504
M1_00373685	1	373685	0.667902	0.859573	0.334119	0.293855	0.295716	0.25272	0.533002	0.462804	0.392731	0.691971	0.773259	0.00301303	0.0137146
M1_00375468	1	375468	0.687628	0.678614	0.26253	0.0935233	0.112755	0.154651	0.862071	0.877411	0.245067	0.763809	0.569194	0.115488	0.13294
M1_00375499	1	375499	0.576462	0.356001	0.309944	0.175213	0.127649	0.171606	0.910739	0.911772	0.311425	0.986838	0.797975	0.0591407	0.117116
M1_00377334	1	377334	0.610592	0.263974	0.0201418	0.100205	0.0190443	0.00832056	0.105296	0.12583	0.365703	0.11698	0.420126	0.233891	0.451261
M1_00377825	1	377825	0.419559	0.488888	0.0384332	0.0256494	0.0184851	0.0186733	0.53632	0.546232	0.906286	0.768498	0.890619	0.258876	0.256415
M1_00378101	1	378101	0.170804	0.217801	0.0318722	0.0407836	0.0273486	0.0239184	0.824879	0.896024	0.261859	0.971136	0.887514	0.16551	0.237379
M1_00381773	1	381773	0.797688	0.720496	0.486756	0.188746	0.28078	0.37404	0.665903	0.618814	0.496795	0.761117	0.868717	0.0538585	0.132186
M1_00381817	1	381817	0.957553	0.225951	0.137122	0.455647	0.265469	0.170084	0.124318	0.109266	0.965509	0.267087	0.732847	0.00314366	0.055808
M1_00382112	1	382112	0.507644	0.646708	0.0710749	0.0921399	0.0633711	0.0373759	0.958784	0.686314	0.645819	0.706369	0.223469	0.16462	0.0476538
M1_00383526	1	383526	0.830722	0.622756	0.438938	0.185367	0.250775	0.325654	0.639955	0.580972	0.547346	0.749312	0.839648	0.0538032	0.121087
M1_00384584	1	384584	0.527961	0.53202	0.349359	0.121237	0.163329	0.226254	0.927394	0.930145	0.269139	0.98615	0.799652	0.0498099	0.103167
M1_00384674	1	384674	0.251508	0.381039	0.082562	0.250467	0.150575	0.058809	0.874246	0.61476	0.707124	0.746241	0.217231	0.133643	0.0357378
M1_00388705	1	388705	0.979468	0.691309	0.13311	0.266617	0.154218	0.111699	0.838496	0.58571	0.704833	0.86455	0.238101	0.115543	0.0446081
M1_00389095	1	389095	0.679325	0.757355	0.11021	0.162076	0.153714	0.0880306	0.444777	0.356301	0.80512	0.733955	0.697879	0.0510094	0.0640323
M1_00389215	1	389215	0.317635	0.28697	0.0569128	0.590418	0.291779	0.0648007	0.0234216	0.0600717	0.483089	0.0215238	0.0533608	0.00627357	0.476684
M1_00389577	1	389577	0.714775	0.342057	0.239181	0.0786799	0.0704607	0.122046	0.676745	0.810233	0.298871	0.589128	0.396242	0.223847	0.20179
M1_00389853	1	389853	0.7505	0.318287	0.721717	0.594625	0.896987	0.829424	0.485035	0.466855	0.338369	0.483628	0.958856	0.000130501	0.00219593
M1_00389949	1	389949	0.866984	0.377513	0.836378	0.516264	0.914324	0.919139	0.802524	0.970272	0.11468	0.949195	0.539578	0.000185699	0.00055299
M1_00390211	1	390211	0.578247	0.689098	0.650049	0.353087	0.50019	0.680797	0.134494	0.160212	0.610662	0.209857	0.630346	5.73937e-05	0.00521607
M1_00390415	1	390415	0.580479	0.27807	0.626097	0.518048	0.909546	0.697193	0.26545	0.264601	0.68092	0.259418	0.779181	0.000591425	0.0104588
M1_00390542	1	390542	0.539255	0.701031	0.811365	0.432847	0.564801	0.815667	0.113801	0.167095	0.600339	0.165293	0.429128	7.28743e-05	0.0108253
M1_00390744	1	390744	0.510182	0.882725	0.839431	0.663923	0.781985	0.844294	0.177798	0.148287	0.735734	0.301985	0.98238	0.000114733	0.00113365
M1_00390770	1	390770	0.697707	0.964758	0.83117	0.633861	0.762658	0.864362	0.191796	0.160342	0.80092	0.292784	0.958721	0.000187926	0.00203248
M1_00392131	1	392131	0.35026	0.143781	0.718236	0.274456	0.618132	0.866367	0.198642	0.29274	0.46294	0.194583	0.609842	0.000164584	0.00890817
M1_00392316	1	392316	0.940762	0.805104	0.846693	0.759922	0.916779	0.883154	0.177826	0.125835	0.861052	0.30866	0.866621	0.000111841	0.000688063
M1_00392462	1	392462	0.937572	0.802545	0.91591	0.847299	0.97744	0.97045	0.162082	0.125558	0.842088	0.272217	0.983491	8.21835e-05	0.000861939
M1_00394129	1	394129	0.398879	0.28715	0.763922	0.50908	0.670281	0.913269	0.563385	0.59822	0.394706	0.483451	0.937882	0.00314091	0.0181334
M1_00394552	1	394552	0.32406	0.714095	0.0240926	0.0222663	0.0203362	0.0163283	0.705547	0.729699	0.591676	0.939587	0.533446	0.246385	0.133696
M1_00395787	1	395787	0.843913	0.666742	0.0515682	0.106246	0.070487	0.0365672	0.473473	0.471179	0.908825	0.155537	0.33971	0.0446462	0.363932
M1_00395878	1	395878	0.43431	0.0808015	0.508877	0.586113	0.903495	0.555612	0.0524504	0.0369807	0.369768	0.10216	0.912207	0.0116905	0.0136056
M1_00396021	1	396021	0.927414	0.394399	0.550841	0.777477	0.833134	0.699955	0.415111	0.286509	0.580749	0.654195	0.611278	0.000276731	0.00052871
M1_00396130	1	396130	0.185479	0.0121812	0.760365	0.35549	0.45111	0.957853	0.319298	0.239016	0.377503	0.586846	0.985218	0.566678	0.468033
M1_00397173	1	397173	0.358661	0.105855	0.186266	0.986565	0.840051	0.22092	0.885275	0.642621	0.994921	0.744945	0.590624	0.163762	0.129857
M1_00397698	1	397698	0.449459	0.105895	0.982123	0.263499	0.503876	0.83069	0.182099	0.205789	0.638407	0.226249	0.860801	0.000275835	0.00588547
M1_00398592	1	398592	0.122139	0.0689658	0.356052	0.781409	0.75017	0.376497	0.457803	0.550821	0.336074	0.36457	0.695796	0.000931866	0.0124379
M1_00399766	1	399766	0.201626	0.0159585	0.0234291	0.188535	0.0797692	0.0195635	0.662059	0.383353	0.752753	0.420816	0.887158	0.0515817	0.0968022
M1_00399920	1	399920	0.586	0.287216	0.112095	0.245486	0.106942	0.127819	0.437628	0.430814	0.298392	0.66294	0.843256	0.0793641	0.189494
M1_00400145	1	400145	0.490675	0.302207	0.417242	0.673525	0.840244	0.423967	0.861149	0.719932	0.998984	0.771263	0.801795	0.305934	0.279203
M1_00400593	1	400593	0.989644	0.903	0.788489	0.938014	0.970779	0.92965	0.113825	0.0829149	0.921025	0.217118	0.998126	2.9437e-05	0.000401264
M1_00400701	1	400701	0.520286	0.209777	0.297162	0.794802	0.800788	0.271529	0.937345	0.933769	0.817828	0.641974	0.801052	0.310493	0.275816
M1_00401107	1	401107	0.386037	0.192122	0.859815	0.384628	0.647127	0.996933	0.503876	0.494664	0.387153	0.488517	0.984896	0.00055097	0.00590983
M1_00401532	1	401532	0.831345	0.240662	0.636607	0.552416	0.814948	0.869233	0.659587	0.87516	0.236828	0.525564	0.578153	0.00827447	0.0766384
M1_00401762	1	401762	0.722142	0.502951	0.625832	0.199254	0.27192	0.385755	0.132148	0.0749043	0.660998	0.141893	0.989357	0.00890471	0.0291548
M1_00401894	1	401894	0.731217	0.543055	0.825635	0.393274	0.542954	0.739111	0.610861	0.557322	0.454078	0.585885	0.866266	0.0049573	0.0134925
M1_00402676	1	402676	0.422891	0.872336	0.940912	0.658156	0.954033	0.975852	0.132987	0.0932271	0.716496	0.171713	0.958599	0.00500624	0.0181691
M1_00404038	1	404038	0.405158	0.840595	0.947665	0.910962	0.911582	0.775262	0.450708	0.300638	0.826705	0.313403	0.91054	0.00381012	0.00868527
M1_00404108	1	404108	0.56336	0.734717	0.083986	0.0781983	0.0719857	0.0519797	0.512356	0.625567	0.878426	0.76703	0.902563	0.404264	0.454975
M1_00405583	1	405583	0.621233	0.227858	0.0203101	0.229103	0.0750263	0.0166011	0.893252	0.362836	0.702177	0.329198	0.829597	0.0255446	0.0685268
M1_00405740	1	405740	0.670059	0.986132	0.990078	0.553963	0.79864	0.991364	0.872775	0.646334	0.37173	0.54917	0.818648	0.00145024	0.00687701
M1_00407205	1	407205	0.58988	0.226592	0.0237969	0.168186	0.0662771	0.0183759	0.834509	0.347689	0.694317	0.286694	0.978851	0.0220358	0.0860223
M1_00408649	1	408649	0.738486	0.613885	0.0661944	0.475017	0.348288	0.083946	0.308623	0.28287	0.683837	0.132498	0.384988	0.0458482	0.327763
M1_00409707	1	409707	0.635151	0.770561	0.90982	0.65566	0.972248	0.893987	0.927954	0.655122	0.455462	0.659799	0.574389	0.00282364	0.00309122
M1_00410187	1	410187	0.571	0.555895	0.167264	0.605917	0.469267	0.142645	0.743719	0.434697	0.970326	0.41069	0.907209	0.0265504	0.0862226
M1_00410242	1	410242	0.521416	0.501469	0.193142	0.430952	0.293231	0.129424	0.0269062	0.0158517	0.131965	0.0270144	0.340151	0.015175	0.133724
M1_00410463	1	410463	0.221996	0.238834	0.0237661	0.028759	0.0233174	0.0164683	0.976451	0.888748	0.204747	0.820293	0.780427	0.124927	0.143257
M1_00411774	1	411774	0.0826092	0.29455	0.46348	0.572981	0.555626	0.486729	0.660687	0.424411	0.801094	0.534734	0.680883	0.011054	0.0130089
M1_00412423	1	412423	0.558732	0.755774	0.626641	0.763328	0.703007	0.525098	0.58552	0.300568	0.942242	0.351493	0.696789	0.0123726	0.0154104
M1_00412683	1	412683	0.598003	0.912787	0.945161	0.990933	0.967078	0.904643	0.669433	0.442206	0.995677	0.452262	0.779357	0.0386804	0.0393593
M1_00413335	1	413335	0.48326	0.607456	0.152334	0.482088	0.326157	0.190547	0.491435	0.59056	0.84193	0.793069	0.780971	0.375609	0.200034
M1_00413471	1	413471	0.557403	0.677095	0.0511751	0.128209	0.0696984	0.0420816	0.980851	0.99954	0.351035	0.761594	0.412921	0.212937	0.0895043
M1_00413800	1	413800	0.450767	0.291166	0.97644	0.359517	0.55991	0.934834	0.158625	0.0427555	0.224262	0.137248	0.773821	0.0328649	0.047779
M1_00413817	1	413817	0.557403	0.677095	0.0511751	0.128209	0.0696984	0.0420816	0.980851	0.99954	0.351035	0.761594	0.412921	0.212937	0.0895043
M1_00413954	1	413954	0.491103	0.125166	0.0428909	0.229454	0.079047	0.0192547	0.733176	0.199906	0.40568	0.243031	0.940129	0.039073	0.108271
M1_00414067	1	414067	0.730188	0.977643	0.528401	0.665052	0.402849	0.636985	0.983949	0.607992	0.76786	0.801863	0.739748	0.207776	0.341051
M1_00414212	1	414212	0.962887	0.219197	0.0219808	0.0553697	0.0341598	0.0106079	0.35351	0.0860566	0.153848	0.140939	0.901492	0.153754	0.257699
M1_00414360	1	414360	0.771355	0.418246	0.726884	0.81563	0.878831	0.633872	0.442621	0.155626	0.748903	0.293864	0.630172	0.0140509	0.0145053
M1_00414453	1	414453	0.289355	0.315343	0.846755	0.902567	0.754789	0.950491	0.0268014	0.00989137	0.346363	0.0374644	0.582211	0.0060301	0.0640821
M1_00414782	1	414782	0.336752	0.610981	0.579393	0.832978	0.847415	0.777022	0.67411	0.194343	0.695205	0.592313	0.204127	0.0231641	0.00323248
M1_00414962	1	414962	0.258575	0.694813	0.117171	0.0906881	0.0741924	0.0299358	0.266981	0.369547	0.253885	0.182855	0.183358	0.599149	0.140975
M1_00415139	1	415139	0.889339	0.286983	0.342505	0.308396	0.301057	0.219369	0.206751	0.0635591	0.392134	0.120312	0.982697	0.0257758	0.0472823
M1_00416491	1	416491	0.999613	0.4822	0.645551	0.486556	0.569537	0.473961	0.336043	0.0926126	0.553397	0.23223	0.591261	0.0149552	0.0109173
M1_00416711	1	416711	0.673842	0.784711	0.0589523	0.086729	0.0605336	0.0545328	0.636909	0.56298	0.967564	0.870097	0.56941	0.387937	0.221372
M1_00416915	1	416915	0.672394	0.945178	0.812263	0.791484	0.885947	0.9519	0.436421	0.0977914	0.50222	0.37183	0.297329	0.0150037	0.00343782
M1_00417004	1	417004	0.671817	0.718656	0.601581	0.524212	0.379341	0.717691	0.650179	0.564885	0.857032	0.412947	0.465094	0.128528	0.639098
M1_00418434	1	418434	0.883923	0.517262	0.569055	0.951019	0.860543	0.642878	0.5818	0.754407	0.666723	0.680494	0.082323	0.122957	0.0170194
M1_00418615	1	418615	0.955552	0.566864	0.697748	0.99989	0.992193	0.7976	0.589314	0.775317	0.583884	0.727628	0.108191	0.0981231	0.0183369
M1_00419133	1	419133	0.785182	0.319141	0.145165	0.720521	0.407599	0.119485	0.0248702	0.0177527	0.121127	0.0181568	0.248663	0.0348502	0.246347
M1_00419950	1	419950	0.207844	0.522016	0.751021	0.801623	0.993143	0.883249	0.511834	0.646334	0.322273	0.764146	0.525448	0.403139	0.212516
M1_00419964	1	419964	0.225004	0.223462	0.702639	0.410456	0.40128	0.559621	0.38599	0.596974	0.376085	0.542207	0.296072	0.894958	0.338841
M1_00420248	1	420248	0.184583	0.400582	0.975964	0.860783	0.671984	0.833538	0.750121	0.963189	0.498788	0.920073	0.380543	0.321374	0.134212
M1_00420648	1	420648	0.731117	0.259593	0.133278	0.328341	0.163064	0.0980881	0.302708	0.0863588	0.457725	0.231902	0.599731	0.0848385	0.0382367
M1_00420866	1	420866	0.129975	0.28618	0.0216509	0.0107414	0.00214403	0.00925691	0.453903	0.824712	0.85453	0.81201	0.487168	0.865079	0.551422
M1_00421839	1	421839	0.80272	0.276848	0.572982	0.528497	0.521232	0.444718	0.604287	0.584243	0.733998	0.788011	0.942311	0.159187	0.320611
M1_00421914	1	421914	0.509644	0.168725	0.17668	0.755843	0.422829	0.153863	0.962974	0.610452	0.978443	0.639876	0.268545	0.628959	0.225751
M1_00422095	1	422095	0.0689313	0.03845	0.0203933	0.215417	0.0452239	0.00966742	0.620739	0.729411	0.918424	0.815368	0.778531	0.906245	0.609734
M1_00422239	1	422239	0.535705	0.162762	0.0801287	0.0897797	0.0710096	0.0606321	0.695044	0.835144	0.62653	0.926729	0.837343	0.610335	0.533846
M1_00422491	1	422491	0.292467	0.744529	0.039284	0.501028	0.126342	0.0464	0.0982217	0.0563245	0.143185	0.0310836	0.120673	0.135667	0.950084
M1_00426854	1	426854	0.623399	0.421811	0.802467	0.383936	0.416876	0.775825	0.356455	0.132182	0.648679	0.662559	0.184478	0.255708	0.0351114
M1_00426998	1	426998	0.869324	0.717607	0.15612	0.269769	0.17665	0.145629	0.89794	0.986897	0.406909	0.623334	0.288446	0.441254	0.0852564
M1_00427069	1	427069	0.586212	0.587198	0.0532562	0.0859109	0.0536757	0.0468831	0.955307	0.943294	0.46261	0.731768	0.32672	0.404685	0.0789295
M1_00427539	1	427539	0.398742	0.105463	0.754818	0.813714	0.768093	0.681024	0.0841375	0.0399144	0.0649627	0.0842713	0.237515	0.557867	0.746264
M1_00427813	1	427813	0.162105	0.24901	0.0763071	0.513019	0.141997	0.0522258	0.783112	0.424504	0.953446	0.676201	0.0778772	0.580464	0.0403814
M1_00428014	1	428014	0.732202	0.830909	0.570893	0.666644	0.974549	0.586736	0.400346	0.53733	0.671218	0.190898	0.0558334	0.313871	0.603532
M1_00428839	1	428839	0.513201	0.690956	0.715702	0.962422	0.742079	0.666712	0.658842	0.811111	0.948192	0.775743	0.180332	0.770956	0.439273
M1_00429221	1	429221	0.140588	0.335227	0.143493	0.160153	0.0845265	0.0811251	0.120357	0.0895539	0.180203	0.137106	0.47362	0.544562	0.841432
M1_00429505	1	429505	0.548024	0.191991	0.902831	0.763439	0.83023	0.843446	0.821917	0.84571	0.6578	0.665663	0.319627	0.872837	0.246162
M1_00429703	1	429703	0.378385	0.985479	0.356198	0.112467	0.228634	0.371223	0.410869	0.322254	0.326483	0.436263	0.535266	0.614762	0.323015
M1_00429730	1	429730	0.462889	0.0844524	0.925337	0.83459	0.873179	0.921547	0.71606	0.774109	0.9432	0.851874	0.692704	0.854079	0.60699
M1_00430076	1	430076	0.945222	0.343612	0.0834816	0.0494512	0.0464729	0.0706194	0.0370961	0.0502338	0.0727888	0.0409941	0.0973783	0.698516	0.335866
M1_00430462	1	430462	0.552262	0.708115	0.351563	0.147228	0.238066	0.339468	0.200514	0.160868	0.21103	0.303301	0.602049	0.77791	0.515702
M1_00432102	1	432102	0.129279	0.393438	0.0243197	0.0117787	0.0154956	0.0134691	0.541841	0.685488	0.29683	0.373275	0.130877	0.479044	0.0482988
M1_00434306	1	434306	0.33989	0.297218	0.210226	0.0782843	0.115409	0.259509	0.654051	0.871206	0.412666	0.587969	0.591181	0.105135	0.245137
M1_00434319	1	434319	0.523127	0.977522	0.522771	0.149981	0.258639	0.440206	0.518342	0.232489	0.234649	0.703892	0.809813	0.631024	0.755397
M1_00434620	1	434620	0.199181	0.320314	0.198744	0.168701	0.218753	0.172483	0.0424419	0.0388578	0.0927943	0.0555166	0.327778	0.26116	0.722089
M1_00434762	1	434762	0.142049	0.0865158	0.696584	0.397993	0.404335	0.553037	0.00154025	0.00227986	0.115145	0.00118445	0.0552174	0.0161048	0.404666
M1_00435313	1	435313	0.811812	0.474829	0.860655	0.353796	0.516562	0.845758	0.553571	0.370663	0.239244	0.626875	0.992428	0.523278	0.606199
M1_00435399	1	435399	0.509832	0.884068	0.767902	0.167417	0.320141	0.622911	0.776969	0.512975	0.511217	0.941503	0.782198	0.724078	0.849623
M1_00435420	1	435420	0.533372	0.510011	0.777522	0.368402	0.46591	0.604185	0.000233335	7.27094e-05	0.0322675	0.000494025	0.165001	0.00607687	0.201606
M1_00435473	1	435473	0.864589	0.685608	0.630321	0.498296	0.579904	0.567666	0.0990984	0.0793436	0.128307	0.33336	0.821605	0.918961	0.900179
M1_00435555	1	435555	0.627282	0.835958	0.98711	0.6967	0.748614	0.906994	0.112868	0.164414	0.422163	0.0782279	0.0720017	0.194653	0.758705
M1_00435737	1	435737	0.971383	0.663489	0.6265	0.465436	0.468602	0.439019	0.250811	0.0752153	0.603829	0.225833	0.792112	0.0288905	0.0418923
M1_00435815	1	435815	0.248454	0.833577	0.153924	0.250586	0.1482	0.123358	0.579258	0.354861	0.746331	0.85082	0.502676	0.109697	0.129355
M1_00435990	1	435990	0.295778	0.858158	0.450111	0.34685	0.367614	0.412614	0.174521	0.133121	0.804876	0.200807	0.804905	0.0272285	0.0965342
M1_00436113	1	436113	0.435733	0.950537	0.360375	0.330577	0.27393	0.427328	0.582232	0.474271	0.863615	0.581636	0.893402	0.147807	0.148657
M1_00436331	1	436331	0.438561	0.948034	0.315893	0.279147	0.241835	0.365306	0.618247	0.477274	0.88238	0.636875	0.782371	0.170422	0.135416
M1_00436638	1	436638	0.813068	0.656658	0.669449	0.69585	0.793056	0.484842	0.607875	0.792206	0.537925	0.846165	0.969852	0.0910949	0.0599902
M1_00436777	1	436777	0.162272	0.999166	0.420838	0.25938	0.263448	0.254847	0.306771	0.369398	0.799152	0.0710031	0.0238489	0.0703389	0.563776
M1_00436962	1	436962	0.0869773	0.113925	0.699124	0.730538	0.965413	0.593389	0.376799	0.156248	0.251522	0.711269	0.381406	0.368512	0.121417
M1_00437174	1	437174	0.900134	0.632551	0.762641	0.439569	0.677569	0.679528	0.171926	0.0902224	0.988959	0.147784	0.564195	0.00501669	0.0953101
M1_00437189	1	437189	0.66629	0.481363	0.0207593	0.0312461	0.0165333	0.0159312	0.624866	0.812701	0.333566	0.614894	0.25438	0.133844	0.947009
M1_00438106	1	438106	0.223226	0.245452	0.144971	0.562467	0.333231	0.130813	0.705128	0.997956	0.748625	0.450971	0.167249	0.785817	0.36704
M1_00438386	1	438386	0.480585	0.109734	0.206265	0.984084	0.687501	0.314708	0.418006	0.102375	0.315182	0.567076	0.305868	0.527763	0.222242
M1_00438541	1	438541	0.714904	0.321588	0.249818	0.550508	0.517182	0.159529	0.366048	0.162137	0.469041	0.193326	0.774183	0.140539	0.423458
M1_00438688	1	438688	0.819184	0.64095	0.941132	0.648266	0.838269	0.880674	0.0631026	0.0528648	0.39939	0.0635658	0.642134	0.0561026	0.126409
M1_00438929	1	438929	0.136451	0.0971254	0.109673	0.0464039	0.0835272	0.056174	0.892139	0.952556	0.892228	0.657456	0.611368	0.9768	0.929709
M1_00439434	1	439434	0.875655	0.353118	0.266216	0.482449	0.438752	0.194518	0.5477	0.942108	0.505995	0.884664	0.99154	0.152575	0.208706
M1_00439785	1	439785	0.661877	0.307411	0.777764	0.235987	0.622761	0.830148	0.242546	0.1102	0.598828	0.198534	0.800875	0.142004	0.340548
M1_00440140	1	440140	0.600968	0.128446	0.974661	0.477664	0.624738	0.869661	0.0289916	0.0059129	0.134655	0.0419942	0.787263	0.0676941	0.221453
M1_00440434	1	440434	0.710058	0.0933061	0.365795	0.335808	0.27897	0.251398	0.277776	0.180642	0.562152	0.479688	0.970271	0.0556623	0.104912
M1_00440910	1	440910	0.708868	0.535295	0.115257	0.272786	0.125478	0.0477441	0.706075	0.360133	0.747711	0.259622	0.773131	0.0869547	0.180272
M1_00441699	1	441699	0.280752	0.0463052	0.178513	0.339258	0.255873	0.293457	0.219827	0.0733041	0.471029	0.284737	0.93628	0.160639	0.273415
M1_00441892	1	441892	0.954566	0.158117	0.543567	0.564951	0.611826	0.640686	0.125437	0.0789943	0.880212	0.135476	0.520119	0.00223368	0.0906286
M1_00442025	1	442025	0.849317	0.0382707	0.240533	0.255056	0.308275	0.400253	0.367187	0.409996	0.509916	0.334464	0.336201	0.0140211	0.283802
M1_00442244	1	442244	0.770688	0.962175	0.517587	0.237795	0.361527	0.386214	0.133978	0.176839	0.791934	0.404302	0.739864	0.170593	0.103152
M1_00442513	1	442513	0.311855	0.77937	0.170684	0.242464	0.118601	0.0949814	0.11066	0.0614432	0.637808	0.0966787	0.819316	0.0157169	0.0345681
M1_00442725	1	442725	0.337972	0.627038	0.231476	0.305581	0.140402	0.114394	0.163744	0.0877052	0.834117	0.14472	0.988486	0.00512434	0.0112201
M1_00443412	1	443412	0.565368	0.10261	0.90555	0.929405	0.952417	0.967868	0.529659	0.651048	0.396428	0.512857	0.467327	0.0562247	0.219076
M1_00443677	1	443677	0.354448	0.376902	0.858424	0.515255	0.832987	0.964318	0.526475	0.707131	0.381449	0.49023	0.414104	0.103083	0.348821
M1_00444206	1	444206	0.697053	0.744266	0.76738	0.573386	0.80055	0.68837	0.517611	0.216767	0.305561	0.757852	0.297238	0.404604	0.190712
M1_00444540	1	444540	0.449424	0.0958462	0.811204	0.762336	0.990436	0.896458	0.48935	0.559197	0.458953	0.51569	0.587876	0.027145	0.133507
M1_00444632	1	444632	0.489363	0.16063	0.875149	0.554837	0.72589	0.966989	0.0350756	0.00652872	0.148634	0.0598025	0.899769	0.0657301	0.176941
M1_00444646	1	444646	0.378447	0.352572	0.961067	0.557656	0.884688	0.853527	0.421114	0.624475	0.432433	0.387192	0.301384	0.0751539	0.367772
M1_00444960	1	444960	0.525523	0.278826	0.899081	0.462349	0.698701	0.955135	0.520454	0.737971	0.36685	0.515818	0.351243	0.0804744	0.349924
M1_00445233	1	445233	0.45702	0.203411	0.974067	0.538083	0.900612	0.840446	0.483008	0.661922	0.370871	0.404193	0.334949	0.0674039	0.350577
M1_00445336	1	445336	0.982258	0.373697	0.796309	0.302188	0.550993	0.921295	0.507405	0.279733	0.300753	0.821225	0.440362	0.485541	0.245598
M1_00445370	1	445370	0.893454	0.537025	0.614508	0.234841	0.44479	0.871816	0.43339	0.24864	0.281519	0.675547	0.583806	0.378232	0.268679
M1_00445576	1	445576	0.643427	0.16016	0.716141	0.779349	0.943858	0.817693	0.0432409	0.00982916	0.160715	0.0657887	0.82544	0.104465	0.272222
M1_00445797	1	445797	0.726334	0.0784493	0.384086	0.43567	0.361536	0.354212	0.0557192	0.0365916	0.412807	0.0725315	0.560433	0.112555	0.377243
M1_00446022	1	446022	0.160933	0.622236	0.85909	0.560012	0.847277	0.771657	0.3816	0.573927	0.416534	0.375107	0.276079	0.0522842	0.309378
M1_00446183	1	446183	0.25898	0.208612	0.660129	0.938477	0.606766	0.493973	0.211118	0.249036	0.739317	0.163665	0.31633	0.0163541	0.199481
M1_00446628	1	446628	0.843925	0.717269	0.712997	0.688187	0.650777	0.690079	0.129491	0.144072	0.357203	0.230783	0.591475	0.174611	0.565971
M1_00446756	1	446756	0.489623	0.695077	0.76708	0.322908	0.44935	0.605436	0.792067	0.298477	0.035019	0.977779	0.0931672	0.0129785	0.717664
M1_00447293	1	447293	0.291384	0.73932	0.989519	0.489002	0.549896	0.962948	0.0104749	0.000996768	0.0390137	0.0267523	0.821884	0.0403091	0.0748435
M1_00449510	1	449510	0.72623	0.226193	0.527613	0.850123	0.731081	0.57311	0.108893	0.0367589	0.492024	0.15745	0.93736	0.0288578	0.0905856
M1_00449560	1	449560	0.970466	0.71953	0.5694	0.472045	0.475413	0.429748	0.362792	0.386941	0.992531	0.768765	0.528355	0.458546	0.178481
M1_00449689	1	449689	0.695384	0.5559	0.65133	0.961001	0.782701	0.866906	0.818805	0.532727	0.389378	0.828028	0.255549	0.0359461	0.541048
M1_00451464	1	451464	0.793423	0.151907	0.565817	0.775081	0.72243	0.6145	0.121905	0.042146	0.495254	0.161285	0.939289	0.0334573	0.105099
M1_00452718	1	452718	0.829513	0.269248	0.684022	0.921537	0.831655	0.790105	0.555163	0.257769	0.422597	0.446065	0.732606	0.349196	0.831849
M1_00453120	1	453120	0.818031	0.777185	0.290044	0.795221	0.844366	0.451182	0.0224311	0.0298673	0.0349585	0.0543513	0.320373	0.89425	0.872981
M1_00453993	1	453993	0.426532	0.327363	0.735111	0.95742	0.956966	0.694396	0.264316	0.191667	0.660711	0.440518	0.880349	0.256935	0.265625
M1_00454505	1	454505	0.32423	0.152488	0.264179	0.809928	0.858364	0.263954	0.15981	0.536298	0.508332	0.141038	0.132306	0.840008	0.575017
M1_00454535	1	454535	0.201822	0.0140473	0.0291058	0.672211	0.22797	0.0306365	0.3736	0.548107	0.782291	0.305181	0.656607	0.774959	0.795355
M1_00454792	1	454792	0.753051	0.156431	0.16138	0.700246	0.301583	0.143524	0.256741	0.324309	0.564386	0.36781	0.975671	0.57943	0.388951
M1_00454953	1	454953	0.559501	0.0606065	0.10104	0.762294	0.321272	0.114526	0.230456	0.269078	0.39654	0.35115	0.859128	0.681642	0.385051
M1_00455765	1	455765	0.642668	0.33622	0.427709	0.446133	0.869044	0.534106	0.278489	0.829667	0.987891	0.0952816	0.0190222	0.866267	0.118524
M1_00455996	1	455996	0.1583	0.666858	0.979713	0.739262	0.767477	0.986476	0.0201348	0.0250501	0.202431	0.104919	0.874685	0.177686	0.219163
M1_00456097	1	456097	0.206948	0.683488	0.962065	0.988313	0.966389	0.929676	0.0153517	0.0194629	0.237002	0.0870956	0.839676	0.101529	0.149217
M1_00457096	1	457096	0.423474	0.360743	0.583991	0.239723	0.252164	0.451699	0.590634	0.272644	0.543794	0.920715	0.159158	0.257334	0.05631
M1_00457129	1	457129	0.352714	0.754993	0.820758	0.366042	0.373129	0.68837	0.979568	0.652585	0.694488	0.540871	0.0980372	0.762187	0.152552
M1_00457815	1	457815	0.333899	0.437887	0.277072	0.154454	0.146469	0.234127	0.426325	0.215458	0.282094	0.785668	0.341181	0.473512	0.195449
M1_00459037	1	459037	0.443603	0.126606	0.583657	0.607092	0.938161	0.523793	0.293495	0.16327	0.270738	0.890473	0.429415	0.213673	0.085257
M1_00459541	1	459541	0.754255	0.104666	0.533717	0.917596	0.896092	0.607939	0.290239	0.0893202	0.147178	0.891784	0.172925	0.334439	0.0803153
M1_00463226	1	463226	0.421696	0.584985	0.442856	0.369301	0.292303	0.216645	0.330556	0.205795	0.573894	0.346795	0.918292	0.764489	0.790665
M1_00465096	1	465096	0.295385	0.200779	0.0240305	0.506277	0.203229	0.0275373	0.32832	0.275873	0.16244	0.765423	0.452435	0.224676	0.968487
M1_00465237	1	465237	0.779474	0.245623	0.723948	0.589725	0.603664	0.620877	0.156802	0.105086	0.394011	0.2304	0.714345	0.619189	0.9608
M1_00466372	1	466372	0.570003	0.246909	0.484233	0.977728	0.909755	0.560606	0.788389	0.423749	0.305403	0.805637	0.225994	0.676625	0.537976
M1_00467200	1	467200	0.199904	0.48364	0.558862	0.709924	0.775579	0.343256	0.793287	0.596987	0.371611	0.911456	0.752239	0.710207	0.717726
M1_00467322	1	467322	0.11959	0.496601	0.400364	0.985112	0.576159	0.213466	0.948454	0.830951	0.589711	0.616959	0.533114	0.628204	0.81527
M1_00467517	1	467517	0.834465	0.565027	0.888795	0.566276	0.934938	0.727672	0.0370115	0.00802277	0.0141954	0.203351	0.600746	0.54134	0.474171
M1_00469995	1	469995	0.951641	0.654303	0.380763	0.670701	0.810272	0.400937	0.521269	0.581136	0.356383	0.333087	0.524259	0.919646	0.708652
M1_00470665	1	470665	0.545305	0.985014	0.279783	0.170845	0.19485	0.257337	0.337623	0.369481	0.645983	0.664623	0.619388	0.610119	0.834062
M1_00470901	1	470901	0.935451	0.156847	0.829175	0.154996	0.313634	0.899539	0.263617	0.314999	0.939652	0.736866	0.589005	0.0299916	0.0975074
M1_00470978	1	470978	0.555136	0.332254	0.747815	0.119731	0.567696	0.948391	0.287642	0.412497	0.970033	0.417032	0.315979	0.265855	0.764897
M1_00471611	1	471611	0.257738	0.573901	0.80706	0.471245	0.931297	0.790022	0.208784	0.142521	0.263787	0.347468	0.940302	0.324918	0.654951
M1_00472391	1	472391	0.386898	0.331305	0.799321	0.810125	0.823425	0.690319	0.319928	0.178652	0.210135	0.330634	0.598503	0.899462	0.564702
M1_00472498	1	472498	0.657498	0.312023	0.992574	0.886952	0.868619	0.869152	0.411521	0.321721	0.492453	0.385798	0.766497	0.774086	0.587979
M1_00472732	1	472732	0.747019	0.158529	0.777376	0.764996	0.852921	0.583003	0.364336	0.323341	0.190525	0.28857	0.986939	0.536469	0.624497
M1_00473601	1	473601	0.653369	0.171239	0.817538	0.789325	0.989424	0.745572	0.396516	0.473386	0.715422	0.347634	0.43439	0.765879	0.457335
M1_00473632	1	473632	0.921365	0.208516	0.0836284	0.152615	0.101894	0.05626	0.638763	0.530947	0.625064	0.660473	0.864481	0.433535	0.307147
M1_00473759	1	473759	0.311768	0.168854	0.657004	0.610084	0.951892	0.939241	0.477245	0.275653	0.996809	0.472992	0.528999	0.221558	0.592338
M1_00474387	1	474387	0.505443	0.233304	0.756923	0.987346	0.999631	0.80304	0.387349	0.297695	0.498665	0.41715	0.953127	0.950872	0.980924
M1_00474406	1	474406	0.173253	0.236393	0.751444	0.57929	0.625214	0.692602	0.773083	0.47844	0.414115	0.952657	0.57257	0.543572	0.818142
M1_00476225	1	476225	0.209497	0.667941	0.00277817	0.0907627	0.0181754	0.00666104	0.0334532	0.0335567	0.151062	0.0844801	0.370207	0.0519141	0.39835
M1_00476254	1	476254	0.213131	0.738394	0.00349693	0.076026	0.0170885	0.00734111	0.0251451	0.0226462	0.110498	0.0684718	0.398263	0.0530087	0.370664
M1_00476544	1	476544	0.671328	0.141012	0.342121	0.989724	0.65413	0.232723	0.509379	0.575997	0.376672	0.260623	0.415171	0.681084	0.263481
M1_00477037	1	477037	0.328228	0.959635	0.03472	0.0667871	0.0627581	0.0612722	0.700298	0.978394	0.796261	0.65796	0.794827	0.804649	0.966582
M1_00477287	1	477287	0.588254	0.0179688	0.0303819	0.3922	0.10279	0.0152211	0.0696058	0.128527	0.103599	0.046952	0.142962	0.529951	0.451144
M1_00477309	1	477309	0.547929	0.0414557	0.034235	0.375516	0.10149	0.0169723	0.0534309	0.106446	0.0910542	0.0368325	0.109973	0.489563	0.423241
M1_00477628	1	477628	0.259366	0.0967131	0.00979842	0.280312	0.113659	0.00963408	0.204388	0.293137	0.367735	0.143334	0.178415	0.481196	0.487424
M1_00477663	1	477663	0.743755	0.324989	0.14164	0.80769	0.345407	0.0666411	0.0158139	0.0328337	0.157217	0.0244239	0.121071	0.18673	0.756796
M1_00477876	1	477876	0.890331	0.0820073	0.0337683	0.471175	0.167985	0.0204393	0.0421684	0.0710396	0.109765	0.0399845	0.161019	0.449919	0.481313
M1_00478552	1	478552	0.657781	0.0766033	0.0110479	0.126454	0.0732319	0.0077797	0.0662169	0.105329	0.26768	0.0508927	0.184307	0.638488	0.521576
M1_00478577	1	478577	0.341008	0.419756	0.955918	0.87044	0.682799	0.966998	0.340858	0.324176	0.61005	0.437747	0.717452	0.861772	0.773125
M1_00479147	1	479147	0.517356	0.89674	0.169718	0.864428	0.457983	0.133612	0.00511236	0.00922668	0.207168	0.00945373	0.144121	0.00785332	0.351187
M1_00479508	1	479508	0.496328	0.657308	0.897776	0.624689	0.685834	0.901131	0.0835143	0.124746	0.1123	0.0639996	0.268279	0.895738	0.469898
M1_00480303	1	480303	0.358676	0.455644	0.492214	0.543008	0.633373	0.376354	0.461618	0.418193	0.306497	0.344451	0.583012	0.636925	0.36217
M1_00480540	1	480540	0.786064	0.487467	0.505167	0.669822	0.926339	0.562595	0.360674	0.544125	0.328225	0.323974	0.288438	0.445156	0.152365
M1_00480884	1	480884	0.883221	0.293489	0.149096	0.325439	0.178875	0.111609	0.615077	0.479748	0.564779	0.569713	0.914878	0.396025	0.365286
M1_00481814	1	481814	0.818324	0.303292	0.50547	0.503106	0.414751	0.541491	0.76502	0.702216	0.48072	0.860681	0.825544	0.210699	0.509901
M1_00482966	1	482966	0.666675	0.854266	0.50415	0.537391	0.43712	0.580368	0.997766	0.866183	0.232732	0.933443	0.669579	0.0414617	0.199561
M1_00483006	1	483006	0.905476	0.452412	0.451472	0.545283	0.6993	0.391879	0.209029	0.098218	0.352432	0.259224	0.93492	0.541539	0.763607
M1_00483463	1	483463	0.31848	0.589969	0.671736	0.995694	0.784627	0.485956	0.316522	0.326054	0.299468	0.276876	0.51428	0.903931	0.564106
M1_00485242	1	485242	0.113325	0.973239	0.845224	0.245836	0.437736	0.747841	0.0432623	0.0849088	0.0547092	0.0835786	0.388507	0.366275	0.141023
M1_00486440	1	486440	0.126926	0.582713	0.3884	0.0400625	0.211858	0.398663	0.104252	0.257377	0.529306	0.195023	0.337332	0.569295	0.683937
M1_00487641	1	487641	0.694621	0.403329	0.629124	0.395452	0.946108	0.563294	0.0426085	0.164431	0.478177	0.0673197	0.133082	0.363998	0.686106
M1_00488426	1	488426	0.59186	0.889552	0.960848	0.671825	0.855911	0.947134	0.911059	0.837655	0.555226	0.954745	0.749391	0.570237	0.590519
M1_00489664	1	489664	0.487381	0.57546	0.873108	0.258875	0.754669	0.804182	0.336802	0.401208	0.558197	0.301351	0.599588	0.774494	0.827829
M1_00489844	1	489844	0.898116	0.141428	0.33151	0.202837	0.198575	0.184497	0.561307	0.331972	0.559684	0.758418	0.309991	0.530253	0.125358
M1_00491042	1	491042	0.939087	0.462846	0.615201	0.646744	0.691138	0.795459	0.31764	0.535849	0.190784	0.299863	0.263823	0.0949812	0.0295489
M1_00491701	1	491701	0.628377	0.430209	0.363053	0.904199	0.968562	0.534952	0.512661	0.57146	0.378529	0.310567	0.378256	0.412151	0.133143
M1_00492528	1	492528	0.863503	0.0663732	0.396794	0.74081	0.652131	0.387182	0.358892	0.360128	0.24591	0.438067	0.988969	0.729727	0.884635
M1_00494725	1	494725	0.556583	0.740122	0.701724	0.772125	0.957875	0.734947	0.689104	0.780235	0.523313	0.944774	0.904788	0.84887	0.949869
M1_00495164	1	495164	0.640734	0.577831	0.909517	0.399352	0.811555	0.745975	0.0660755	0.131537	0.156961	0.114452	0.321235	0.859421	0.446702
M1_00495626	1	495626	0.173583	0.101569	0.315095	0.267086	0.178405	0.281426	0.922389	0.763947	0.896949	0.873235	0.893408	0.72035	0.772746
M1_00495988	1	495988	0.388225	0.637244	0.514482	0.594499	0.749204	0.503668	0.741543	0.932035	0.643717	0.993668	0.995369	0.807709	0.848341
M1_00496730	1	496730	0.541541	0.549589	0.75847	0.343874	0.860685	0.689143	0.2726	0.387859	0.586611	0.227437	0.396066	0.693698	0.728015
M1_00496957	1	496957	0.703304	0.399145	0.291948	0.767361	0.6682	0.248285	0.0635466	0.253479	0.688817	0.0755211	0.0603046	0.346174	0.486327
M1_00497166	1	497166	0.369015	0.642845	0.545374	0.0790842	0.258529	0.55785	0.720375	0.545194	0.653204	0.747673	0.94289	0.451623	0.574631
M1_00497991	1	497991	0.997439	0.836664	0.560913	0.899943	0.741382	0.413038	0.118195	0.238213	0.483625	0.180356	0.286525	0.746131	0.639634
M1_00498836	1	498836	0.845181	0.363526	0.707471	0.862247	0.944631	0.729631	0.798859	0.740052	0.723045	0.752277	0.948569	0.391843	0.593509
M1_00501627	1	501627	0.733019	0.535619	0.492086	0.917216	0.872499	0.341303	0.4488	0.862281	0.736831	0.53669	0.258381	0.968092	0.522545
M1_00502669	1	502669	0.379613	0.861447	0.379209	0.519709	0.448266	0.223077	0.244287	0.433063	0.682644	0.386405	0.463052	0.936703	0.678939
M1_00503836	1	503836	0.691437	0.0700036	0.509818	0.541891	0.967814	0.465255	0.0621766	0.165324	0.478031	0.0966472	0.212215	0.441228	0.808486
M1_00503930	1	503930	0.40393	0.0212162	0.271902	0.87913	0.595296	0.194947	0.0310575	0.0480967	0.114917	0.0554614	0.385012	0.786984	0.696831
M1_00505029	1	505029	0.921641	0.616961	0.389741	0.360373	0.356609	0.52319	0.147423	0.172901	0.246049	0.316971	0.630536	0.802579	0.418719
M1_00505239	1	505239	0.225391	0.122245	0.305143	0.183976	0.119389	0.246078	0.953264	0.921234	0.876448	0.744267	0.878983	0.86595	0.898209
M1_00505948	1	505948	0.505906	0.352804	0.925774	0.476161	0.540298	0.923561	0.826642	0.907845	0.829152	0.958993	0.907771	0.554082	0.637689
M1_00506716	1	506716	0.972077	0.687192	0.988466	0.398023	0.52099	0.855931	0.373507	0.606905	0.867141	0.23838	0.208091	0.715424	0.457746
M1_00506757	1	506757	0.66995	0.749203	0.933638	0.512517	0.60229	0.831232	0.587975	0.481508	0.326325	0.933521	0.576158	0.89543	0.651711
M1_00507419	1	507419	0.356459	0.789212	0.205236	0.852912	0.592522	0.19404	0.483061	0.697681	0.484125	0.374066	0.297839	0.407813	0.130598
M1_00507706	1	507706	0.592849	0.453565	0.812747	0.935942	0.850317	0.603316	0.504434	0.874098	0.726629	0.442203	0.20065	0.349677	0.0822055
M1_00514679	1	514679	0.306969	0.103549	0.0828318	0.0263408	0.0472792	0.0826593	0.614447	0.23344	0.2177	0.645492	0.69401	0.817482	0.734135
M1_00514894	1	514894	0.765576	0.382702	0.64141	0.714572	0.738646	0.386767	0.957756	0.925522	0.93092	0.83504	0.759938	0.871563	0.571381
M1_00515126	1	515126	0.221667	0.130661	0.103297	0.0681667	0.0950965	0.0928858	0.763178	0.591583	0.79408	0.714516	0.992315	0.797516	0.854703
M1_00516438	1	516438	0.803924	0.422556	0.970722	0.722583	0.963622	0.824012	0.47141	0.529464	0.350592	0.390875	0.286423	0.369549	0.0942133
M1_00516613	1	516613	0.64574	0.0221259	0.556891	0.816051	0.767168	0.635723	0.736321	0.694312	0.97919	0.858308	0.734614	0.22268	0.275548
M1_00516944	1	516944	0.0575438	0.831251	0.88085	0.671994	0.563421	0.609597	0.0477908	0.0241964	0.0408764	0.109658	0.778946	0.855385	0.883532
M1_00517553	1	517553	0.210813	0.813758	0.921085	0.555129	0.916792	0.763509	0.700216	0.5551	0.499586	0.806767	0.485872	0.625889	0.966624
M1_00518652	1	518652	0.890171	0.110302	0.135574	0.772488	0.484484	0.236775	0.852643	0.991978	0.554557	0.687962	0.76234	0.164792	0.720048
M1_00518782	1	518782	0.755425	0.0826523	0.0729385	0.562501	0.373146	0.15145	0.695454	0.99731	0.52103	0.510927	0.39678	0.149538	0.94403
M1_00519069	1	519069	0.675394	0.0135932	0.0298425	0.608451	0.197857	0.0427568	0.584183	0.387418	0.291577	0.822175	0.870469	0.547529	0.752819
M1_00519222	1	519222	0.0017993	0.10303	0.179851	0.0669625	0.143256	0.118932	0.853912	0.981647	0.962453	0.851243	0.67516	0.670837	0.844326
M1_00519387	1	519387	0.772717	0.112085	0.10661	0.636611	0.399327	0.195225	0.271421	0.590634	0.902508	0.306476	0.29426	0.145688	0.986959
M1_00519456	1	519456	0.205554	0.329221	0.236945	0.761507	0.801184	0.446962	0.644409	0.980681	0.465768	0.568949	0.584459	0.142124	0.745428
M1_00519471	1	519471	0.115221	0.508522	0.279969	0.846706	0.721501	0.393273	0.522084	0.75061	0.581236	0.508791	0.757286	0.147331	0.612747
M1_00519537	1	519537	0.965918	0.0584534	0.227283	0.975401	0.793676	0.443915	0.668479	0.888943	0.775543	0.549059	0.742232	0.426811	0.982424
M1_00519672	1	519672	0.672803	0.0737704	0.149102	0.748356	0.521021	0.251036	0.762418	0.972458	0.519093	0.581063	0.494082	0.169447	0.919817
M1_00520098	1	520098	0.601037	0.0657707	0.0881398	0.659846	0.46	0.179906	0.517846	0.840482	0.768273	0.346007	0.254486	0.192977	0.799316
M1_00520313	1	520313	0.763537	0.121688	0.21527	0.797282	0.583682	0.318083	0.754427	0.979002	0.521276	0.557446	0.522344	0.14741	0.862106
M1_00520997	1	520997	0.0296788	0.235117	0.306819	0.374312	0.159741	0.107343	0.743151	0.993286	0.751257	0.912438	0.752224	0.29389	0.650397
M1_00521183	1	521183	0.0786262	0.157501	0.332822	0.36498	0.106697	0.138264	0.817772	0.914763	0.358146	0.997214	0.957616	0.158046	0.317332
M1_00521480	1	521480	0.0666187	0.0966822	0.138253	0.162872	0.018919	0.0250529	0.525669	0.684324	0.840255	0.619267	0.644627	0.389756	0.879936
M1_00521985	1	521985	0.0914058	0.147953	0.217674	0.289516	0.0528623	0.06018	0.288843	0.466217	0.785646	0.363074	0.499889	0.310635	0.800168
M1_00522045	1	522045	0.140044	0.369988	0.694804	0.163633	0.228043	0.47753	0.130897	0.207486	0.548944	0.21476	0.593612	0.200388	0.717864
M1_00522223	1	522223	0.78033	0.491665	0.486597	0.948138	0.440661	0.32805	0.32016	0.376995	0.691736	0.382027	0.701189	0.646752	0.926507
M1_00522600	1	522600	0.0854322	0.0745951	0.20398	0.23571	0.0403958	0.0460288	0.54808	0.713154	0.989117	0.719662	0.739722	0.326403	0.679977
M1_00525870	1	525870	0.668893	0.700843	0.987571	0.751341	0.959847	0.733717	0.61661	0.613245	0.481107	0.671504	0.890013	0.339907	0.414568
M1_00525927	1	525927	0.933215	0.743626	0.428484	0.957337	0.45795	0.249263	0.692317	0.575803	0.620253	0.707742	0.943533	0.6056	0.597504
M1_00526370	1	526370	0.993157	0.779129	0.647397	0.637415	0.654167	0.437718	0.290818	0.312267	0.556443	0.358283	0.805533	0.699309	0.965317
M1_00527208	1	527208	0.326106	0.344726	0.543983	0.471232	0.553304	0.437602	0.443948	0.653091	0.911685	0.599964	0.543394	0.587986	0.362341
M1_00527584	1	527584	0.812006	0.0323855	0.565343	0.803496	0.856317	0.951872	0.396203	0.521506	0.933573	0.552119	0.492378	0.706396	0.842861
M1_00528019	1	528019	0.981182	0.0634359	0.436484	0.551553	0.910371	0.760018	0.529677	0.604828	0.982981	0.711379	0.74651	0.815255	0.951244
M1_00528433	1	528433	0.969442	0.593213	0.872588	0.830766	0.938179	0.974171	0.393789	0.395028	0.618594	0.404956	0.600343	0.146961	0.521743
M1_00528715	1	528715	0.762171	0.0538408	0.596149	0.957423	0.660245	0.943552	0.256313	0.401915	0.438611	0.312906	0.520474	0.858285	0.752235
M1_00529253	1	529253	0.822671	0.74929	0.715069	0.698263	0.733534	0.437565	0.218464	0.227999	0.0905303	0.300488	0.919915	0.30393	0.359316
M1_00529635	1	529635	0.887874	0.362535	0.398694	0.842686	0.473802	0.231605	0.390244	0.253287	0.46452	0.384984	0.744788	0.606074	0.915678
M1_00529667	1	529667	0.946795	0.65077	0.995576	0.918849	0.882274	0.814527	0.350305	0.286769	0.270737	0.245289	0.394666	0.755857	0.288783
M1_00529908	1	529908	0.649377	0.0203175	0.482174	0.998201	0.984893	0.741057	0.154841	0.0975529	0.10768	0.282104	0.705747	0.61772	0.931082
M1_00530008	1	530008	0.950327	0.78101	0.561686	0.0550075	0.0153025	0.0873034	0.144999	0.0499814	0.093186	0.197535	0.756976	0.68764	0.991578
M1_00530445	1	530445	0.894215	0.077938	0.784376	0.466745	0.245632	0.524932	0.882901	0.467813	0.512137	0.897602	0.333746	0.751305	0.675857
M1_00530553	1	530553	0.879021	0.0914073	0.838835	0.437736	0.25336	0.510245	0.877704	0.653247	0.784989	0.729695	0.323906	0.829893	0.636139
M1_00530821	1	530821	0.718552	0.29354	0.774316	0.359786	0.237791	0.345215	0.689547	0.999824	0.842145	0.612379	0.288204	0.480125	0.826403
M1_00530910	1	530910	0.520585	0.89772	0.795552	0.403681	0.729409	0.891464	0.858711	0.935772	0.747879	0.966512	0.953131	0.685868	0.726844
M1_00531014	1	531014	0.879021	0.0914073	0.838835	0.437736	0.25336	0.510245	0.877704	0.653247	0.784989	0.729695	0.323906	0.829893	0.636139
M1_00531179	1	531179	0.802369	0.993316	0.270525	0.810988	0.296145	0.131062	0.627253	0.415345	0.296912	0.68574	0.883066	0.432107	0.550744
M1_00531247	1	531247	0.997692	0.0312738	0.560856	0.291289	0.406705	0.575944	0.35695	0.310228	0.497216	0.538564	0.837833	0.777802	0.634848
M1_00531523	1	531523	0.63823	0.651866	0.24286	0.0146964	0.00337267	0.0214513	0.777125	0.296388	0.446682	0.931487	0.232173	0.881665	0.491253
M1_00531716	1	531716	0.944262	0.813595	0.363934	0.979579	0.405451	0.198015	0.62752	0.425962	0.322407	0.683434	0.918733	0.470049	0.561497
M1_00531836	1	531836	0.433454	0.221673	0.928011	0.561289	0.781725	0.766178	0.797932	0.548465	0.0790374	0.89802	0.569562	0.123136	0.395532
M1_00531856	1	531856	0.894215	0.077938	0.784376	0.466745	0.245632	0.524932	0.882901	0.467813	0.512137	0.897602	0.333746	0.751305	0.675857
M1_00532048	1	532048	0.305945	0.218618	0.722517	0.298958	0.150605	0.29606	0.748868	0.78091	0.536136	0.766426	0.856099	0.388575	0.524386
M1_00532225	1	532225	0.930991	0.732406	0.325586	0.610302	0.272077	0.169179	0.801431	0.555061	0.402983	0.862182	0.751726	0.470789	0.618393
M1_00532428	1	532428	0.94249	0.811766	0.39458	0.963523	0.433432	0.224427	0.602796	0.423238	0.329064	0.645035	0.99316	0.499953	0.539433
M1_00532586	1	532586	0.91675	0.730017	0.373743	0.943651	0.399808	0.205035	0.634073	0.42835	0.31959	0.677432	0.918317	0.466129	0.550439
M1_00533517	1	533517	0.897301	0.955421	0.135782	0.0894691	0.00691502	0.0142691	0.663515	0.420897	0.496413	0.641399	0.490794	0.973691	0.501643
M1_00534195	1	534195	0.972024	0.0163946	0.309651	0.885398	0.685354	0.457962	0.318484	0.234445	0.25828	0.453773	0.580436	0.942014	0.721436
M1_00534357	1	534357	0.761655	0.649899	0.469395	0.880256	0.417925	0.230294	0.724854	0.708593	0.707396	0.785084	0.841709	0.595835	0.543437
M1_00534432	1	534432	0.444147	0.666382	0.473361	0.471014	0.293295	0.243755	0.556165	0.458314	0.795167	0.600423	0.88315	0.854324	0.933933
M1_00534798	1	534798	0.825473	0.0957391	0.898417	0.400509	0.221959	0.460359	0.820468	0.470904	0.518576	0.973265	0.46526	0.717363	0.797784
M1_00534863	1	534863	0.803224	0.113968	0.852238	0.412757	0.235148	0.507325	0.835331	0.47012	0.513117	0.936484	0.421275	0.692195	0.769862
M1_00535460	1	535460	0.847199	0.0808253	0.910435	0.421947	0.225633	0.451136	0.826988	0.474553	0.517441	0.977955	0.466119	0.715025	0.807466
M1_00536564	1	536564	0.897891	0.164881	0.946895	0.454458	0.21507	0.390307	0.738308	0.361141	0.463844	0.962279	0.40204	0.909277	0.562697
M1_00538503	1	538503	0.38272	0.0406198	0.797442	0.335074	0.284781	0.749244	0.690138	0.939537	0.774072	0.509839	0.474595	0.941376	0.485024
M1_00539103	1	539103	0.419363	0.0269249	0.772713	0.405512	0.303642	0.741655	0.665335	0.538973	0.71676	0.982478	0.94757	0.225832	0.264514
M1_00539658	1	539658	0.290095	0.0500271	0.931002	0.344432	0.308764	0.722386	0.782972	0.922555	0.857623	0.611672	0.675608	0.935234	0.7197
M1_00539733	1	539733	0.385942	0.0403278	0.839803	0.301724	0.263875	0.697593	0.714913	0.937255	0.762782	0.543252	0.533796	0.904804	0.505027
M1_00540058	1	540058	0.481303	0.0142057	0.634447	0.155803	0.204847	0.835123	0.616599	0.970634	0.785751	0.446858	0.381764	0.999789	0.468876
M1_00541751	1	541751	0.22482	0.44551	0.681055	0.0703689	0.0906602	0.448765	0.476764	0.641097	0.331064	0.419392	0.496456	0.829495	0.340637
M1_00543148	1	543148	0.459798	0.0618266	0.56116	0.211319	0.363536	0.900142	0.508528	0.824434	0.697962	0.421606	0.469611	0.643944	0.778111
M1_00544068	1	544068	0.200896	0.0977169	0.350205	0.576051	0.932987	0.61737	0.214975	0.12724	0.0910029	0.339951	0.695988	0.939835	0.889994
M1_00544813	1	544813	0.0292011	0.249224	0.704935	0.648345	0.817869	0.738962	0.229814	0.22369	0.0926843	0.233851	0.412546	0.325288	0.251679
M1_00545171	1	545171	0.185001	0.227355	0.897319	0.143627	0.245928	0.655595	0.604025	0.953099	0.994001	0.510327	0.485165	0.219514	0.805919
M1_00545770	1	545770	0.724518	0.623508	0.839615	0.276753	0.0829856	0.255578	0.778609	0.641531	0.879597	0.744458	0.139986	0.838676	0.397737
M1_00545856	1	545856	0.500161	0.0250032	0.95617	0.672724	0.872911	0.969007	0.225043	0.291714	0.273279	0.32034	0.426995	0.888191	0.799505
M1_00547263	1	547263	0.288527	0.251197	0.0819277	0.0201005	0.0134825	0.0197052	0.185764	0.0818081	0.0395345	0.232172	0.978843	0.404832	0.5514
M1_00548319	1	548319	0.886276	0.0424222	0.803386	0.190153	0.277009	0.721566	0.537751	0.967292	0.93304	0.414202	0.177063	0.669783	0.460463
M1_00548483	1	548483	0.845533	0.0431284	0.28966	0.508411	0.27569	0.237415	0.100214	0.150312	0.153412	0.0970909	0.288926	0.980391	0.380728
M1_00548499	1	548499	0.514953	0.439797	0.751464	0.713613	0.489953	0.491243	0.191104	0.304583	0.371168	0.139998	0.20507	0.837721	0.418873
M1_00548999	1	548999	0.291088	0.598747	0.402427	0.164611	0.204663	0.327717	0.0390444	0.0841039	0.248226	0.0219824	0.01669	0.196293	0.511062
M1_00551983	1	551983	0.856677	0.787802	0.530429	0.0647038	0.0218845	0.117986	0.620772	0.293839	0.564276	0.723788	0.427078	0.785937	0.783051
M1_00552777	1	552777	0.438019	0.824272	0.785414	0.954999	0.814831	0.714549	0.434144	0.504635	0.0830182	0.767753	0.997707	0.0863891	0.207756
M1_00552796	1	552796	0.352576	0.319045	0.606559	0.357199	0.435308	0.507932	0.233568	0.303435	0.439814	0.199232	0.164011	0.327353	0.763336
M1_00552933	1	552933	0.825516	0.358613	0.346637	0.114135	0.0885684	0.128456	0.317022	0.162288	0.0346469	0.428362	0.617862	0.245244	0.522095
M1_00552985	1	552985	0.705219	0.688098	0.912212	0.969863	0.936774	0.912296	0.345445	0.550222	0.317964	0.24084	0.0926479	0.0181955	0.491899
M1_00553285	1	553285	0.882431	0.393064	0.357019	0.497393	0.278735	0.306229	0.994011	0.938416	0.182667	0.771112	0.410315	0.264246	0.782535
M1_00553789	1	553789	0.799749	0.402391	0.155958	0.0342572	0.0192755	0.0444953	0.531349	0.859102	0.601227	0.5163	0.305175	0.28283	0.927088
M1_00553991	1	553991	0.711644	0.933512	0.655883	0.460583	0.565327	0.833022	0.128555	0.311549	0.855248	0.0847118	0.0690155	0.146959	0.923204
M1_00554693	1	554693	0.554024	0.191333	0.537992	0.593543	0.867431	0.716761	0.0425332	0.0443277	0.192196	0.0224564	0.173263	0.0847652	0.817847
M1_00555109	1	555109	0.98623	0.272767	0.214993	0.161401	0.0650597	0.0546618	0.159118	0.0981685	0.138444	0.117227	0.540466	0.417578	0.956327
M1_00557507	1	557507	0.847692	0.257365	0.363101	0.81701	0.640441	0.450862	0.7778	0.930065	0.643729	0.459838	0.272889	0.0428546	0.511644
M1_00557564	1	557564	0.341029	0.990397	0.238537	0.0389853	0.00515821	0.032291	0.168679	0.0551737	0.306793	0.154616	0.848255	0.555807	0.623099
M1_00557774	1	557774	0.920892	0.96817	0.849529	0.491007	0.562663	0.468932	0.73271	0.619947	0.582716	0.674363	0.6929	0.896931	0.833523
M1_00558220	1	558220	0.358684	0.0733539	0.258606	0.102798	0.191608	0.312391	0.622326	0.842209	0.752708	0.827888	0.538545	0.726591	0.836768
M1_00558379	1	558379	0.251516	0.593288	0.00444443	0.00057423	4.48781e-05	0.000251096	0.190976	0.0842076	0.240463	0.166548	0.93186	0.812939	0.809919
M1_00561585	1	561585	0.694941	0.294055	0.502797	0.859793	0.892805	0.614285	0.204544	0.377525	0.508974	0.254845	0.138943	0.682723	0.677439
M1_00562011	1	562011	0.612563	0.740759	0.097595	0.00209729	0.00025709	0.00433826	0.101431	0.0236608	0.159809	0.0732337	0.87682	0.461594	0.550036
M1_00562625	1	562625	0.436837	0.318666	0.369899	0.995639	0.505451	0.354568	0.554005	0.88673	0.816962	0.699668	0.421852	0.630718	0.747774
M1_00562761	1	562761	0.39287	0.911286	0.309821	0.264328	0.13342	0.124611	0.305674	0.563617	0.39632	0.25954	0.295499	0.883232	0.400732
M1_00562975	1	562975	0.801674	0.24794	0.385809	0.740886	0.582414	0.36382	0.951767	0.733321	0.331259	0.574068	0.254323	0.0302185	0.522662
M1_00564476	1	564476	0.00603964	0.0310293	0.0242861	0.113884	0.18496	0.0644843	0.283308	0.620536	0.910582	0.197418	0.0788101	0.11115	0.882968
M1_00565080	1	565080	0.337029	0.507748	0.594767	0.350457	0.373548	0.370172	0.410007	0.286483	0.0550406	0.469152	0.770574	0.297818	0.541244
M1_00565302	1	565302	0.406982	0.444038	0.00856498	0.0139581	0.00160686	0.00230025	0.187475	0.377842	0.542723	0.144648	0.189577	0.664646	0.659604
M1_00566941	1	566941	0.305272	0.458869	0.50384	0.401813	0.0818833	0.162274	0.753333	0.757631	0.595101	0.765187	0.88076	0.0394682	0.191603
M1_00567457	1	567457	0.24858	0.433923	0.679416	0.504818	0.122286	0.237763	0.812311	0.749292	0.149982	0.893064	0.79053	0.0265666	0.166396
M1_00568429	1	568429	0.0961167	0.0538869	0.197005	0.538064	0.585383	0.283214	0.0192974	0.0680608	0.301324	0.0222879	0.101739	0.0291011	0.784086
M1_00568766	1	568766	0.950424	0.291966	0.353458	0.869349	0.888091	0.453136	0.783832	0.349849	0.21664	0.91771	0.197215	0.918636	0.54743
M1_00568924	1	568924	0.551827	0.550698	0.444181	0.70629	0.8834	0.605398	0.929966	0.891855	0.646496	0.933463	0.806974	0.359749	0.662132
M1_00569727	1	569727	0.32457	0.103816	0.49357	0.450056	0.0964776	0.200925	0.0557646	0.0439796	0.0314184	0.0756642	0.186472	0.727123	0.312589
M1_00569745	1	569745	0.733659	0.784099	0.166192	0.0154392	0.00195879	0.0164717	0.162426	0.0514238	0.09464	0.180094	0.975594	0.890093	0.761812
M1_00569781	1	569781	0.301311	0.123151	0.350038	0.184069	0.0180225	0.0732045	0.0527008	0.0710861	0.178129	0.078908	0.245841	0.728136	0.771543
M1_00570322	1	570322	0.681587	0.812884	0.0679278	0.249858	0.0344651	0.0219733	0.686058	0.85181	0.629195	0.570042	0.21952	0.570983	0.744568
M1_00571205	1	571205	0.933491	0.624231	0.107226	0.698536	0.183235	0.137606	0.175103	0.102136	0.346133	0.199858	0.759143	0.230082	0.496335
M1_00572053	1	572053	0.43069	0.893341	0.950972	0.806909	0.5668	0.75233	0.489937	0.562401	0.312047	0.716459	0.810487	0.267826	0.553627
M1_00572161	1	572161	0.832328	0.123129	0.00397712	0.0297815	0.00201348	0.00113948	0.0848691	0.0613876	0.243913	0.0932618	0.470443	0.186407	0.602104
M1_00572328	1	572328	0.332173	0.580912	0.554515	0.49795	0.510398	0.905745	0.427383	0.409544	0.367093	0.561945	0.942397	0.816126	0.980252
M1_00572586	1	572586	0.96827	0.340491	0.0097389	0.035206	0.00278872	0.00376721	0.193728	0.18376	0.433712	0.197247	0.572952	0.415138	0.6889
M1_00572643	1	572643	0.676803	0.39517	0.0281823	0.0397868	0.00360497	0.00592172	0.595165	0.268568	0.502542	0.480924	0.809454	0.375642	0.295146
M1_00572773	1	572773	0.82331	0.501537	0.00949633	0.189578	0.0149426	0.00396974	0.0566509	0.102563	0.528745	0.044693	0.105507	0.115527	0.926828
M1_00573738	1	573738	0.716741	0.42267	0.608294	0.502754	0.285652	0.483383	0.8087	0.906583	0.422388	0.798904	0.678094	0.156739	0.219682
M1_00574162	1	574162	0.957313	0.966498	0.934891	0.263214	0.333948	0.445569	0.19982	0.424874	0.932666	0.225904	0.173453	0.0248221	0.479357
M1_00575678	1	575678	0.73709	0.406779	0.0176262	0.0705519	0.00376985	0.00530601	0.299007	0.563774	0.566949	0.264094	0.25954	0.15569	0.594754
M1_00577323	1	577323	0.565099	0.619432	0.71	0.880758	0.864566	0.885387	0.167146	0.338244	0.939193	0.10074	0.0939251	0.00723069	0.528009
M1_00577493	1	577493	0.0357218	0.112121	0.0210396	0.00414529	0.00232095	0.0102229	0.467589	0.753434	0.884799	0.209348	0.102783	0.0382125	0.784827
M1_00578991	1	578991	0.293575	0.196277	0.320085	0.0899934	0.0786969	0.191881	0.216929	0.539145	0.966571	0.10405	0.0522211	0.0181735	0.778776
M1_00579884	1	579884	0.334464	0.629139	0.149554	0.0994615	0.0181932	0.0462375	0.223199	0.0974926	0.14921	0.278489	0.876542	0.494121	0.576102
M1_00580914	1	580914	0.29019	0.798951	0.390967	0.30751	0.154298	0.20168	0.919891	0.669264	0.6293	0.702559	0.410855	0.129563	0.568223
M1_00581414	1	581414	0.901655	0.317509	0.0307828	0.0439271	0.0116213	0.0189339	0.114531	0.118954	0.502514	0.0695285	0.166522	0.238602	0.928319
M1_00581476	1	581476	0.996956	0.622436	0.0465233	0.0104972	0.00125287	0.0080367	0.115864	0.156625	0.375954	0.0775958	0.163971	0.301781	0.786704
M1_00581634	1	581634	0.145274	0.402371	0.415723	0.173987	0.178858	0.213104	0.223033	0.140754	0.267336	0.110243	0.739168	0.12711	0.320192
M1_00581969	1	581969	0.662144	0.777587	0.0768797	0.120406	0.0217999	0.034125	0.0479353	0.0832796	0.349591	0.0511981	0.149115	0.352942	0.79817
M1_00582136	1	582136	0.886201	0.61887	0.676328	0.912939	0.888279	0.929681	0.0545833	0.143452	0.637309	0.0341379	0.0740205	0.0116022	0.574116
M1_00582166	1	582166	0.493156	0.663915	0.25228	0.241418	0.204451	0.299248	0.266181	0.321334	0.684661	0.17345	0.276502	0.0265943	0.418991
M1_00583573	1	583573	0.746298	0.834846	0.210699	0.37579	0.0974984	0.162461	0.00785448	0.0211256	0.307298	0.0120383	0.0397915	0.0332196	0.853603
M1_00584008	1	584008	0.724084	0.721604	0.325966	0.479301	0.125182	0.231227	0.0178611	0.0324667	0.381067	0.0333088	0.113046	0.0329706	0.620359
M1_00584156	1	584156	0.175594	0.229706	0.876557	0.584802	0.948087	0.99021	0.936138	0.631643	0.985543	0.824376	0.457753	0.784355	0.679837
M1_00584213	1	584213	0.0551521	0.0582516	0.225327	0.0832269	0.0746577	0.0911736	0.00939773	0.0806444	0.32847	0.00940572	0.00759724	0.0112825	0.953627
M1_00585048	1	585048	0.501252	0.761978	0.0643192	0.164986	0.0153738	0.0285511	0.085883	0.172051	0.549746	0.081073	0.142487	0.150935	0.782948
M1_00585995	1	585995	0.130506	0.0253387	0.55829	0.788319	0.636294	0.407896	0.0579318	0.207101	0.219694	0.13323	0.20391	0.654054	0.491239
M1_00586205	1	586205	0.979961	0.539509	0.0491866	0.0899828	0.00784559	0.0136739	0.0640367	0.0895357	0.327848	0.0578254	0.228447	0.234256	0.766945
M1_00586899	1	586899	0.0452677	0.0700892	0.629807	0.675481	0.76566	0.719384	0.746898	0.512909	0.862196	0.847042	0.742853	0.928221	0.833673
M1_00586941	1	586941	0.126552	0.317593	0.242698	0.300923	0.0906562	0.114554	0.381837	0.317259	0.298445	0.653363	0.916655	0.269014	0.496305
M1_00587094	1	587094	0.0366904	0.221376	0.38013	0.552697	0.160129	0.167032	0.558749	0.246717	0.147163	0.944032	0.319694	0.321616	0.8838
M1_00587232	1	587232	0.848111	0.643577	0.90932	0.0735661	0.305022	0.514644	0.40043	0.472345	0.175452	0.855189	0.856844	0.0507961	0.240136
M1_00588464	1	588464	0.915996	0.879418	0.0730435	0.0790382	0.0130649	0.0272258	0.0925903	0.0977776	0.393504	0.09648	0.383487	0.217206	0.582061
M1_00589142	1	589142	0.558014	0.729795	0.181378	0.411124	0.0902377	0.152556	0.273167	0.3427	0.592199	0.361518	0.483395	0.461158	0.799436
M1_00589688	1	589688	0.467739	0.0913538	0.0198316	0.0621085	0.00776131	0.00326361	0.02842	0.0628932	0.0482098	0.0473909	0.169628	0.406535	0.112465
M1_00590536	1	590536	0.944412	0.144208	0.401521	0.107041	0.0743365	0.230887	0.430844	0.157538	0.236769	0.573858	0.416428	0.568762	0.262488
M1_00590666	1	590666	0.0188952	0.00123678	0.433904	0.130122	0.545871	0.421551	0.320483	0.346671	0.0738379	0.392047	0.484087	0.345992	0.21814
M1_00590903	1	590903	0.706537	0.875209	0.839666	0.278158	0.674787	0.881518	0.259526	0.489939	0.534392	0.57756	0.637669	0.602871	0.454325
M1_00591584	1	591584	0.393128	0.222408	0.953716	0.600972	0.693767	0.801125	0.987358	0.79706	0.53906	0.911565	0.440831	0.480391	0.937972
M1_00592597	1	592597	0.0172267	0.0533828	0.409522	0.987476	0.615239	0.541157	0.99418	0.742171	0.188859	0.933199	0.867866	0.18152	0.251323
M1_00592867	1	592867	0.649706	0.777236	0.827642	0.999636	0.66177	0.584344	0.529121	0.823555	0.950269	0.554482	0.410871	0.190306	0.789225
M1_00592984	1	592984	0.798086	0.787338	0.0631249	0.00253675	0.000689234	0.0045641	0.0608143	0.0317248	0.0640978	0.0548274	0.521797	0.522529	0.707349
M1_00593706	1	593706	0.445318	0.167042	0.446323	0.882208	0.856081	0.846634	0.575678	0.608967	0.291357	0.825277	0.950113	0.360019	0.598699
M1_00593807	1	593807	0.317853	0.592328	0.326824	0.76902	0.537459	0.513863	0.453921	0.412561	0.122415	0.584004	0.994158	0.238046	0.397226
M1_00593981	1	593981	0.0297959	0.0160773	0.433637	0.513924	0.318538	0.247725	0.341454	0.636976	0.421169	0.410533	0.371287	0.518513	0.191077
M1_00594036	1	594036	0.338357	0.347684	0.270636	0.789517	0.459911	0.480904	0.242816	0.204532	0.0483417	0.361447	0.861434	0.199804	0.314101
M1_00594051	1	594051	0.188497	0.066518	0.848303	0.228154	0.197287	0.7823	0.486977	0.283355	0.368888	0.598276	0.657266	0.338439	0.217559
M1_00594166	1	594166	0.0462714	0.0653266	0.785381	0.90778	0.88525	0.703931	0.492949	0.753715	0.289363	0.796142	0.905569	0.192227	0.262802
M1_00594258	1	594258	0.281962	0.0766274	0.295845	0.836698	0.880476	0.484644	0.60483	0.351804	0.758197	0.800207	0.547545	0.172375	0.101935
M1_00594446	1	594446	0.0114074	0.0191636	0.512646	0.963988	0.773172	0.421807	0.387141	0.68592	0.279988	0.607245	0.66008	0.149205	0.130688
M1_00594718	1	594718	0.24261	0.0996466	0.983487	0.217554	0.13533	0.601452	0.248759	0.121681	0.148802	0.361691	0.682516	0.388027	0.250777
M1_00596257	1	596257	0.292	0.14273	0.938957	0.233038	0.123173	0.558867	0.164445	0.072878	0.0924324	0.208241	0.964916	0.334546	0.455084
M1_00596314	1	596314	0.262822	0.098823	0.887041	0.206573	0.129065	0.555372	0.226491	0.122019	0.144385	0.325139	0.806888	0.436888	0.31894
M1_00596487	1	596487	0.258777	0.165227	0.861099	0.31779	0.230318	0.846305	0.818414	0.335351	0.501094	0.961379	0.237062	0.225603	0.0427897
M1_00597037	1	597037	0.412354	0.511274	0.261876	0.116709	0.0170812	0.0566111	0.179015	0.0610668	0.0189541	0.269526	0.54143	0.546112	0.847071
M1_00597076	1	597076	0.24817	0.150445	0.198149	0.622362	0.238629	0.157093	0.166556	0.142306	0.231689	0.243316	0.563355	0.764063	0.880994
M1_00597319	1	597319	0.367834	0.524663	0.337987	0.0530433	0.00707614	0.106168	0.979056	0.516036	0.830849	0.890054	0.483495	0.306057	0.116346
M1_00597595	1	597595	0.254366	0.115505	0.677114	0.900055	0.93971	0.664029	0.417918	0.562064	0.190448	0.784872	0.800488	0.0450563	0.203189
M1_00597988	1	597988	0.134104	0.201233	0.501529	0.774707	0.856489	0.590011	0.0910105	0.0935909	0.0128633	0.197055	0.89107	0.0660032	0.159244
M1_00598774	1	598774	0.609495	0.310445	0.710988	0.344396	0.257935	0.661964	0.696609	0.475793	0.321305	0.922898	0.325696	0.479063	0.824265
M1_00599461	1	599461	0.634629	0.32295	0.719098	0.199058	0.380684	0.761841	0.952505	0.398431	0.506525	0.898061	0.468501	0.253874	0.214111
M1_00599650	1	599650	0.00580788	0.0625945	0.502247	0.84929	0.881195	0.455424	0.2795	0.352299	0.059674	0.546333	0.813681	0.13292	0.129356
M1_00599730	1	599730	0.0135901	0.0516776	0.491412	0.884349	0.748545	0.391949	0.342591	0.668335	0.314428	0.507168	0.422275	0.231118	0.112286
M1_00600201	1	600201	0.509049	0.748273	0.159128	0.19241	0.021185	0.0276184	0.0532161	0.0259844	0.114407	0.0872109	0.787566	0.101451	0.211895
M1_00600306	1	600306	0.507462	0.324182	0.0426603	0.0281171	0.00129137	0.00182712	0.0423679	0.00743298	0.0410179	0.0881845	0.971644	0.693905	0.685368
M1_00600902	1	600902	0.163919	0.224742	0.0144946	0.0126953	0.000280893	0.000662623	0.0595533	0.0117377	0.0522475	0.0969624	0.917732	0.780197	0.58526
M1_00602162	1	602162	0.111812	0.166748	0.877532	0.421298	0.531269	0.944978	0.983629	0.47489	0.929669	0.852405	0.519153	0.263916	0.186834
M1_00603851	1	603851	0.451409	0.693055	0.766197	0.921794	0.583571	0.679044	0.199314	0.131293	0.304258	0.322937	0.747798	0.775731	0.932166
M1_00603880	1	603880	0.916747	0.820021	0.629118	0.825116	0.354696	0.503548	0.038411	0.00914959	0.0313697	0.108349	0.926339	0.547994	0.533188
M1_00603998	1	603998	0.943696	0.508983	0.299889	0.121073	0.0425433	0.132353	0.0106104	0.00823576	0.0461539	0.0302207	0.407761	0.141069	0.399588
M1_00604028	1	604028	0.695038	0.775068	0.596685	0.639771	0.336866	0.456278	0.0554728	0.0248329	0.108793	0.130109	0.772022	0.682361	0.812701
M1_00604589	1	604589	0.135727	0.881737	0.784229	0.814599	0.778836	0.916847	0.364653	0.51242	0.219038	0.421334	0.497274	0.925838	0.696616
M1_00604664	1	604664	0.079912	0.227238	0.499247	0.680323	0.918174	0.536704	0.135105	0.119217	0.0168005	0.253359	0.672247	0.114217	0.121737
M1_00604849	1	604849	0.0175503	0.566964	0.577656	0.872942	0.837247	0.845468	0.833946	0.918822	0.465978	0.993968	0.752639	0.80306	0.995529
M1_00605032	1	605032	0.0298577	0.514597	0.922694	0.890932	0.720927	0.866217	0.243122	0.29959	0.0619087	0.279294	0.549443	0.694742	0.464681
M1_00605176	1	605176	0.191931	0.240347	0.632878	0.953258	0.889321	0.902738	0.237022	0.138674	0.580033	0.262434	0.820464	0.134189	0.349349
M1_00605713	1	605713	0.194034	0.444436	0.0940637	0.0588043	0.00535089	0.0116343	0.0765566	0.0193548	0.00385882	0.106617	0.787092	0.607587	0.920741
M1_00606019	1	606019	0.860285	0.937439	0.668984	0.0704593	0.0714592	0.267935	0.409102	0.0483549	0.00887248	0.449836	0.0874983	0.560517	0.319467
M1_00606267	1	606267	0.550091	0.268571	0.757733	0.0648183	0.0419932	0.193035	0.82547	0.401756	0.315939	0.906424	0.104795	0.398373	0.0322729
M1_00606437	1	606437	0.71506	0.392483	0.462237	0.902162	0.770553	0.707914	0.359979	0.153034	0.281287	0.289304	0.988021	0.772901	0.789502
M1_00606579	1	606579	0.327302	0.324852	0.0221104	0.283599	0.0717439	0.0470906	0.00179221	0.00129829	0.0024374	0.00225719	0.137595	0.97426	0.303581
M1_00606634	1	606634	0.763378	0.744413	0.293732	0.643212	0.276158	0.274943	0.270056	0.22309	0.244311	0.259731	0.488394	0.928841	0.548351
M1_00606705	1	606705	0.277766	0.92674	0.851863	0.257327	0.331336	0.471292	0.599865	0.888343	0.319625	0.600236	0.175281	0.253099	0.83624
M1_00606764	1	606764	0.0598683	0.00114749	0.414154	0.702995	0.72877	0.65817	0.74944	0.428918	0.485733	0.693729	0.667123	0.459861	0.31312
M1_00607355	1	607355	0.0806714	0.000379531	0.0070017	0.0414976	0.00461715	0.00281067	0.361846	0.241365	0.741552	0.400647	0.859813	0.69001	0.96505
M1_00607398	1	607398	0.318138	0.00128912	0.297021	0.682862	0.931678	0.612708	0.667425	0.92858	0.455573	0.600228	0.202254	0.663864	0.381894
M1_00607559	1	607559	0.154131	0.0134882	0.0534933	0.0858583	0.00773553	0.0136615	0.14669	0.062621	0.125222	0.167382	0.892814	0.713656	0.720398
M1_00607706	1	607706	0.488227	0.5266	0.896102	0.337083	0.403037	0.6659	0.574031	0.593785	0.500103	0.458754	0.629151	0.980267	0.800369
M1_00607865	1	607865	0.542266	0.975388	0.877382	0.173551	0.214166	0.646566	0.881941	0.867183	0.736928	0.982027	0.822976	0.991081	0.902411
M1_00608068	1	608068	0.744201	0.844753	0.851284	0.0658503	0.0875219	0.381234	0.348348	0.422783	0.281608	0.3304	0.533348	0.747814	0.598851
M1_00608512	1	608512	0.598682	0.661254	0.683998	0.0169661	0.0332767	0.266089	0.279833	0.394697	0.357074	0.245941	0.314864	0.921977	0.382067
M1_00608689	1	608689	0.681354	0.703951	0.713386	0.0230785	0.0498292	0.308258	0.297996	0.50919	0.438612	0.262439	0.164106	0.806538	0.229588
M1_00608889	1	608889	0.710847	0.996185	0.957174	0.0646972	0.102078	0.525691	0.374758	0.466397	0.30346	0.325524	0.477139	0.686224	0.475896
M1_00609094	1	609094	0.508025	0.984398	0.989878	0.0368573	0.0686521	0.444926	0.541232	0.617591	0.590829	0.463553	0.504009	0.98074	0.576007
M1_00609311	1	609311	0.689917	0.711954	0.8729	0.0266288	0.0463088	0.352462	0.257955	0.423793	0.380763	0.209208	0.189464	0.907932	0.283179
M1_00609446	1	609446	0.87552	0.846975	0.79148	0.0204151	0.0343154	0.29555	0.247857	0.413176	0.363479	0.19703	0.179491	0.89577	0.267382
M1_00610223	1	610223	0.695922	0.657445	0.561874	0.796389	0.801661	0.677485	0.154775	0.243421	0.188475	0.0999327	0.227814	0.363266	0.786666
M1_00611089	1	611089	0.734157	0.471639	0.943369	0.0231829	0.0816668	0.379554	0.058224	0.137612	0.150707	0.0973379	0.080229	0.714863	0.155907
M1_00612952	1	612952	0.722771	0.900751	0.968929	0.159312	0.169221	0.516219	0.799918	0.708283	0.861888	0.838483	0.706556	0.91518	0.931991
M1_00613195	1	613195	0.774732	0.939069	0.955434	0.997629	0.958533	0.915019	0.437723	0.414186	0.31956	0.452098	0.542541	0.294976	0.283943
M1_00614273	1	614273	0.89105	0.0988692	0.526647	0.10449	0.130477	0.370192	0.746624	0.34849	0.117008	0.914608	0.125165	0.530037	0.633465
M1_00614977	1	614977	0.881865	0.112109	0.385466	0.133052	0.0820815	0.218224	0.540136	0.883141	0.93672	0.604432	0.954785	0.60159	0.797375
M1_00615209	1	615209	0.0723955	0.241495	0.0128857	0.000286612	6.67816e-05	0.000469106	0.541825	0.38204	0.274935	0.497615	0.804324	0.458805	0.672038
M1_00616458	1	616458	0.296874	0.985307	0.249037	0.770688	0.528104	0.374042	0.0778983	0.183746	0.311846	0.170047	0.229473	0.764992	0.703628
M1_00616831	1	616831	0.989348	0.256601	0.395457	0.0691624	0.182875	0.48535	0.497097	0.389953	0.781563	0.515798	0.579078	0.705531	0.963766
M1_00617071	1	617071	0.960521	0.584735	0.868661	0.778083	0.597525	0.598029	0.161621	0.337194	0.282739	0.205673	0.271905	0.492035	0.683093
M1_00617402	1	617402	0.197603	0.914421	0.872364	0.368964	0.883446	0.954242	0.58707	0.882183	0.415814	0.561526	0.507465	0.654541	0.343754
M1_00617873	1	617873	0.336736	0.568239	0.312857	0.0558481	0.0816807	0.151271	0.596155	0.630481	0.720479	0.710707	0.632897	0.882552	0.834155
M1_00619000	1	619000	0.142951	0.709125	0.722681	0.255559	0.53253	0.586246	0.394509	0.348644	0.564419	0.528625	0.817315	0.613797	0.741552
M1_00621036	1	621036	0.14571	0.499108	0.528389	0.201112	0.583924	0.666963	0.654185	0.538897	0.960763	0.863398	0.826144	0.275846	0.282916
M1_00621591	1	621591	0.675359	0.527813	0.52104	0.288021	0.21923	0.272384	0.454805	0.677187	0.496767	0.346145	0.294124	0.543625	0.71636
M1_00622561	1	622561	0.155841	0.552106	0.702445	0.316382	0.564181	0.636601	0.370023	0.404572	0.766055	0.448954	0.520503	0.436217	0.813052
M1_00624529	1	624529	0.0585107	0.526414	0.213581	0.236626	0.354839	0.470889	0.911395	0.909503	0.661408	0.948287	0.859424	0.266463	0.425522
M1_00624775	1	624775	0.06369	0.748283	0.0421165	0.169325	0.0968364	0.0912787	0.0554775	0.174463	0.142313	0.0922069	0.115768	0.965839	0.322289
M1_00625204	1	625204	0.136164	0.602422	0.220243	0.47787	0.391959	0.394584	0.76644	0.996028	0.641194	0.709742	0.390221	0.705667	0.335319
M1_00625432	1	625432	0.0400982	0.981561	0.142072	0.392146	0.20705	0.230018	0.487282	0.643151	0.294176	0.413839	0.217306	0.634179	0.126372
M1_00625489	1	625489	0.794221	0.327075	0.957187	0.826054	0.918039	0.949346	0.577896	0.687231	0.447771	0.71363	0.725304	0.644617	0.606636
M1_00626351	1	626351	0.512788	0.562069	0.126194	0.237344	0.118888	0.0927616	0.0215962	0.0390636	0.0309263	0.0313816	0.143126	0.983992	0.310937
M1_00626542	1	626542	0.361678	0.91475	0.580423	0.707036	0.80375	0.820795	0.973144	0.866822	0.6656	0.970416	0.732624	0.486489	0.428024
M1_00626569	1	626569	0.452974	0.940585	0.385	0.125152	0.257024	0.27113	0.217296	0.371194	0.392142	0.22204	0.327641	0.947046	0.467645
M1_00627062	1	627062	0.467278	0.546365	0.653384	0.918631	0.640524	0.502815	0.166771	0.132035	0.379306	0.106291	0.271841	0.313192	0.990254
M1_00627925	1	627925	0.285879	0.347543	0.761182	0.976559	0.757159	0.625207	0.205774	0.192171	0.510493	0.116065	0.198624	0.347561	0.876608
M1_00628630	1	628630	0.466832	0.709866	0.777177	0.979982	0.735982	0.62582	0.195201	0.121714	0.310321	0.136257	0.447242	0.384814	0.938538
M1_00628685	1	628685	0.485944	0.82247	0.327408	0.252916	0.481266	0.281089	0.824705	0.738759	0.627845	0.979502	0.865189	0.77455	0.901726
M1_00628866	1	628866	0.67517	0.700688	0.65709	0.713718	0.830674	0.725035	0.398306	0.625529	0.851735	0.305584	0.127625	0.117644	0.748417
M1_00628954	1	628954	0.646646	0.847254	0.62154	0.96585	0.676337	0.581781	0.515273	0.684372	0.903962	0.436585	0.255424	0.199195	0.718108
M1_00630209	1	630209	0.388411	0.644102	0.365267	0.29631	0.571506	0.292622	0.826236	0.737552	0.671317	0.986167	0.849132	0.868217	0.822011
M1_00631754	1	631754	0.393572	0.64785	0.325424	0.253592	0.526247	0.249117	0.86562	0.742494	0.657032	0.927463	0.745787	0.815054	0.788411
M1_00631901	1	631901	0.63845	0.834723	0.837904	0.937251	0.654901	0.517857	0.123698	0.255245	0.21745	0.0962248	0.149752	0.659176	0.39749
M1_00632372	1	632372	0.112986	0.429401	0.0332736	0.0295364	0.0268097	0.0126529	0.89584	0.964231	0.337291	0.588898	0.567095	0.350744	0.129434
M1_00632602	1	632602	0.392049	0.804019	0.233739	0.137562	0.339198	0.169546	0.983168	0.801767	0.7128	0.814898	0.608302	0.794604	0.725992
M1_00632799	1	632799	0.700816	0.564811	0.347581	0.497042	0.225761	0.254787	0.108933	0.207059	0.453756	0.0837221	0.0802461	0.104407	0.899273
M1_00632964	1	632964	0.606492	0.779122	0.407933	0.76772	0.650745	0.417787	0.169088	0.424236	0.882654	0.0811953	0.0094425	0.0540415	0.710796
M1_00634228	1	634228	0.141468	0.260265	0.320635	0.51108	0.692642	0.327367	0.438866	0.293025	0.189874	0.482043	0.975232	0.838165	0.910629
M1_00634963	1	634963	0.0345237	0.430876	0.930172	0.716501	0.472671	0.737989	0.434604	0.437469	0.483875	0.197997	0.248331	0.235475	0.980463
M1_00635670	1	635670	0.886051	0.348768	0.699616	0.361545	0.573377	0.642697	0.36894	0.27917	0.367709	0.196179	0.294293	0.461969	0.7061
M1_00635902	1	635902	0.517129	0.374486	0.405775	0.373824	0.348838	0.372175	0.937095	0.767887	0.704256	0.771483	0.49403	0.765594	0.568917
M1_00636788	1	636788	0.34968	0.176647	0.94842	0.297254	0.488605	0.728136	0.16036	0.0742523	0.235639	0.123602	0.489561	0.117841	0.536268
M1_00638653	1	638653	0.054004	0.364974	0.560482	0.587393	0.575291	0.985222	0.335142	0.257154	0.305797	0.24028	0.485316	0.497507	0.746369
M1_00642762	1	642762	0.992183	0.850813	0.475228	0.274822	0.430575	0.419293	0.15317	0.199776	0.534385	0.221028	0.553931	0.196695	0.586708
M1_00643447	1	643447	0.741946	0.245305	0.0935678	0.0257976	0.0177759	0.0434193	0.633364	0.497451	0.259752	0.842717	0.584732	0.497598	0.814987
M1_00643836	1	643836	0.448562	0.808173	0.601684	0.680605	0.764447	0.695371	0.571929	0.918555	0.723266	0.53203	0.252574	0.281153	0.0537266
M1_00644148	1	644148	0.28779	0.78051	0.11468	0.147668	0.0617148	0.0747474	0.333982	0.625804	0.939301	0.391131	0.292089	0.566024	0.658993
M1_00644814	1	644814	0.314218	0.951929	0.389958	0.176318	0.457938	0.371955	0.659157	0.848384	0.640392	0.934183	0.810506	0.919979	0.97666
M1_00644974	1	644974	0.817907	0.908265	0.990782	0.946789	0.830217	0.777366	0.602637	0.831074	0.646785	0.53348	0.189106	0.60876	0.0806159
M1_00645661	1	645661	0.767017	0.605281	0.37869	0.465918	0.306012	0.260304	0.811635	0.78588	0.995861	0.722508	0.901294	0.778154	0.911508
M1_00646492	1	646492	0.931168	0.735445	0.778517	0.461913	0.376741	0.522673	0.857246	0.972891	0.746018	0.994594	0.7932	0.963115	0.926613
M1_00646531	1	646531	0.703065	0.773767	0.715354	0.73958	0.519294	0.576334	0.768039	0.993826	0.780095	0.917228	0.996682	0.847605	0.797705
M1_00646558	1	646558	0.941291	0.822301	0.743189	0.695789	0.54859	0.574579	0.842846	0.483641	0.524534	0.893734	0.654279	0.505544	0.924532
M1_00648156	1	648156	0.534213	0.682249	0.586622	0.704169	0.505512	0.46758	0.511969	0.269117	0.389542	0.563775	0.957478	0.802565	0.943509
M1_00648705	1	648705	0.0398178	0.568097	0.652621	0.701684	0.932818	0.913417	0.195942	0.1106	0.173216	0.18523	0.582034	0.689843	0.890595
M1_00648863	1	648863	0.457562	0.364074	0.540077	0.430833	0.588469	0.404866	0.64396	0.594621	0.875563	0.729659	0.8827	0.837292	0.941211
M1_00649160	1	649160	0.599978	0.285567	0.574888	0.728426	0.472015	0.397804	0.696935	0.838795	0.560717	0.602702	0.587321	0.487015	0.316276
M1_00650324	1	650324	0.474847	0.776187	0.1363	0.500617	0.249406	0.0880388	0.163194	0.198768	0.595947	0.215934	0.417895	0.0824515	0.479986
M1_00652281	1	652281	0.568607	0.788922	0.995209	0.818837	0.97311	0.940039	0.377217	0.25626	0.476458	0.283673	0.640164	0.330082	0.769172
M1_00652305	1	652305	0.644053	0.505695	0.803042	0.225421	0.400457	0.566247	0.177283	0.139577	0.298556	0.155867	0.549756	0.380221	0.984388
M1_00652684	1	652684	0.917493	0.455988	0.976843	0.796371	0.948386	0.90479	0.479483	0.406268	0.558734	0.726912	0.945307	0.689744	0.649745
M1_00654412	1	654412	0.376161	0.125988	0.490661	0.800513	0.58339	0.527057	0.866002	0.693634	0.42205	0.716705	0.300321	0.21342	0.892223
M1_00654548	1	654548	0.777008	0.914385	0.827865	0.587657	0.707373	0.719702	0.378089	0.951037	0.670473	0.350395	0.129754	0.239189	0.899683
M1_00655770	1	655770	0.303722	0.937558	0.700724	0.883341	0.926937	0.912141	0.282291	0.676304	0.555021	0.334731	0.262342	0.0302282	0.288933
M1_00656193	1	656193	0.567913	0.94497	0.842478	0.509614	0.761231	0.64622	0.628028	0.717736	0.989708	0.744417	0.661238	0.664226	0.832448
M1_00657898	1	657898	0.87561	0.924388	0.859873	0.863063	0.936338	0.992661	0.283093	0.852993	0.553549	0.180365	0.0213725	0.0392347	0.909426
M1_00658051	1	658051	0.727404	0.670431	0.83075	0.533805	0.871348	0.633429	0.56776	0.669923	0.914595	0.569091	0.562959	0.572524	0.895487
M1_00658067	1	658067	0.214649	0.512842	0.867185	0.522185	0.685271	0.896016	0.908955	0.564946	0.672159	0.897101	0.434006	0.980425	0.494649
M1_00658413	1	658413	0.242815	0.430371	0.984322	0.94647	0.663281	0.88163	0.552753	0.452134	0.308967	0.46298	0.744732	0.397522	0.42356
M1_00660534	1	660534	0.196083	0.5852	0.863132	0.409705	0.598467	0.780341	0.0580381	0.129227	0.149532	0.03957	0.161978	0.633531	0.641718
M1_00660755	1	660755	0.19428	0.422323	0.339527	0.749399	0.804276	0.440715	0.511148	0.472286	0.67522	0.644797	0.935698	0.5951	0.588491
M1_00662928	1	662928	0.705656	0.0748063	0.811782	0.608096	0.615881	0.653146	0.532193	0.668271	0.700091	0.494623	0.314143	0.174332	0.726242
M1_00663182	1	663182	0.831867	0.262644	0.717511	0.304144	0.355122	0.392158	0.505774	0.663371	0.940964	0.347935	0.265363	0.170017	0.980344
M1_00663474	1	663474	0.815932	0.124578	0.973222	0.853782	0.634	0.87292	0.680729	0.86601	0.948079	0.914487	0.670368	0.584916	0.772295
M1_00663522	1	663522	0.824787	0.0961644	0.961727	0.768647	0.962157	0.800591	0.871428	0.745313	0.486289	0.812317	0.436737	0.32265	0.68467
M1_00663822	1	663822	0.298359	0.464877	0.812512	0.38704	0.463042	0.84549	0.529664	0.43342	0.100235	0.797336	0.55289	0.0508438	0.312782
M1_00663874	1	663874	0.917658	0.5349	0.952901	0.442548	0.543832	0.637266	0.927805	0.802892	0.523208	0.775243	0.859269	0.072133	0.247248
M1_00664107	1	664107	0.821201	0.109626	0.435916	0.610729	0.627977	0.59978	0.633332	0.487328	0.241262	0.75915	0.696564	0.409371	0.618619
M1_00665064	1	665064	0.990763	0.094209	0.661027	0.63554	0.658347	0.917819	0.65299	0.666637	0.267842	0.812195	0.887812	0.101834	0.21752
M1_00666092	1	666092	0.882156	0.653882	0.383428	0.37098	0.515687	0.448954	0.384938	0.354969	0.446309	0.502379	0.828175	0.727706	0.590177
M1_00666158	1	666158	0.724711	0.299479	0.568434	0.860605	0.814678	0.856977	0.905479	0.908604	0.644087	0.701201	0.39141	0.336335	0.925083
M1_00666602	1	666602	0.935159	0.699786	0.306636	0.241792	0.379429	0.280735	0.708956	0.715834	0.937263	0.667454	0.826279	0.488232	0.893597
M1_00669462	1	669462	0.370551	0.424786	0.169369	0.297714	0.185342	0.290123	0.135742	0.108592	0.0708183	0.183024	0.62062	0.639358	0.61628
M1_00670382	1	670382	0.744044	0.624422	0.184976	0.252377	0.141393	0.187304	0.589095	0.308745	0.186452	0.7155	0.682956	0.702151	0.958712
M1_00670446	1	670446	0.468208	0.686332	0.998194	0.757551	0.97346	0.834148	0.851347	0.580185	0.73268	0.611425	0.798751	0.274807	0.466541
M1_00671911	1	671911	0.811018	0.124256	0.204056	0.722092	0.400316	0.399951	0.757192	0.747117	0.761132	0.571211	0.373376	0.146391	0.710855
M1_00672454	1	672454	0.930599	0.23014	0.801121	0.478869	0.810437	0.935426	0.680724	0.637847	0.732614	0.683837	0.459205	0.0848536	0.409676
M1_00673785	1	673785	0.253437	0.442079	0.941954	0.516956	0.530112	0.653467	0.970499	0.788896	0.564752	0.972608	0.992679	0.0367823	0.0979533
M1_00674586	1	674586	0.848134	0.394248	0.866506	0.333492	0.568248	0.690993	0.869323	0.964785	0.529633	0.916185	0.917807	0.107966	0.176572
M1_00674820	1	674820	0.124657	0.543908	0.484356	0.737594	0.891503	0.878673	0.855695	0.958642	0.516703	0.821276	0.779246	0.271823	0.467442
M1_00675578	1	675578	0.768636	0.381602	0.526651	0.190339	0.23656	0.320703	0.943433	0.986024	0.481765	0.707255	0.63841	0.0311284	0.233727
M1_00676195	1	676195	0.0957463	0.121606	0.778133	0.733147	0.645333	0.774622	0.83384	0.497979	0.168166	0.913364	0.502846	0.652349	0.977896
M1_00677095	1	677095	0.0235305	0.641241	0.590027	0.938788	0.753237	0.889304	0.752864	0.944588	0.725527	0.937916	0.670248	0.418006	0.631071
M1_00677970	1	677970	0.25888	0.308962	0.742665	0.811832	0.74294	0.945237	0.873056	0.81684	0.229071	0.826238	0.781694	0.0580993	0.0782752
M1_00678264	1	678264	0.745541	0.351752	0.477664	0.977714	0.62516	0.707198	0.217686	0.139598	0.358745	0.587756	0.960885	0.28403	0.272625
M1_00678747	1	678747	0.808949	0.282045	0.515319	0.509761	0.566001	0.545076	0.48883	0.323079	0.124042	0.663769	0.885406	0.0974209	0.300489
M1_00678934	1	678934	0.576063	0.187164	0.550362	0.320117	0.43278	0.437684	0.888317	0.885856	0.531252	0.629295	0.305664	0.174669	0.844475
M1_00679076	1	679076	0.964386	0.167387	0.964577	0.614281	0.806515	0.836102	0.163432	0.223337	0.911107	0.137339	0.165416	0.0472123	0.596198
M1_00680574	1	680574	0.704459	0.584411	0.700407	0.66441	0.903806	0.974795	0.518476	0.308594	0.610924	0.948067	0.511058	0.331699	0.179742
M1_00680825	1	680825	0.23748	0.259103	0.15126	0.823723	0.702748	0.32536	0.470708	0.480884	0.960902	0.590307	0.729706	0.137693	0.35597
M1_00681286	1	681286	0.418599	0.277829	0.767367	0.701901	0.750005	0.64336	0.469937	0.267182	0.271123	0.518178	0.97063	0.642317	0.790724
M1_00681554	1	681554	0.244429	0.536366	0.497561	0.511744	0.952059	0.684286	0.321622	0.309627	0.103453	0.285865	0.446599	0.184647	0.188519
M1_00681653	1	681653	0.529255	0.504367	0.135264	0.0963047	0.158572	0.209059	0.0315036	0.0413161	0.172703	0.0505609	0.237143	0.437676	0.692089
M1_00681710	1	681710	0.804678	0.847611	0.54256	0.105145	0.260607	0.531417	0.0731614	0.117559	0.318789	0.0770045	0.222792	0.426264	0.785609
M1_00683022	1	683022	0.218867	0.103549	0.835681	0.460296	0.77385	0.993242	0.394547	0.375907	0.973888	0.360131	0.449551	0.162759	0.586727
M1_00683186	1	683186	0.588332	0.218684	0.147212	0.123403	0.132068	0.195148	0.190174	0.114986	0.250846	0.163762	0.659311	0.650834	0.950032
M1_00683540	1	683540	0.622916	0.855352	0.708133	0.197462	0.393886	0.480731	0.723007	0.470205	0.23539	0.825163	0.723057	0.227442	0.545665
M1_00683922	1	683922	0.710749	0.161528	0.386005	0.767929	0.598493	0.428112	0.042022	0.0772813	0.0192477	0.0334603	0.0559559	0.184672	0.0308662
M1_00684357	1	684357	0.675908	0.677442	0.996936	0.533857	0.991713	0.719832	0.561284	0.412979	0.938661	0.947339	0.625552	0.308048	0.161276
M1_00684772	1	684772	0.672667	0.678441	0.956748	0.58428	0.967552	0.77669	0.536422	0.410207	0.95182	0.903929	0.697477	0.282773	0.170926
M1_00684939	1	684939	0.195059	0.209729	0.546502	0.686884	0.963232	0.683011	0.496905	0.333776	0.855033	0.570205	0.964079	0.213723	0.350473
M1_00685381	1	685381	0.851924	0.28109	0.187972	0.565509	0.399911	0.2257	0.0276029	0.0572412	0.0163584	0.0205318	0.0366559	0.233248	0.0306416
M1_00685486	1	685486	0.497544	0.985169	0.90757	0.501815	0.801765	0.572816	0.718905	0.54684	0.947501	0.906749	0.535442	0.408226	0.197288
M1_00685533	1	685533	0.650837	0.935087	0.948916	0.188073	0.475298	0.748412	0.743566	0.770316	0.397535	0.945599	0.926242	0.164666	0.678879
M1_00685874	1	685874	0.995241	0.179186	0.295011	0.571059	0.410451	0.290796	0.0485531	0.0877667	0.0276882	0.0426352	0.075769	0.27716	0.0635829
M1_00687977	1	687977	0.780165	0.932261	0.277286	0.144758	0.174437	0.194303	0.118876	0.164774	0.221557	0.0545129	0.106335	0.727311	0.205566
M1_00689553	1	689553	0.665659	0.399725	0.627151	0.448544	0.586493	0.534792	0.111792	0.151875	0.0893252	0.0770549	0.222385	0.635157	0.184982
M1_00690277	1	690277	0.222384	0.584711	0.325632	0.135786	0.287427	0.39884	0.999988	0.660195	0.173881	0.993141	0.602666	0.136824	0.527519
M1_00690361	1	690361	0.820728	0.52308	0.236421	0.169232	0.199424	0.279083	0.183677	0.135484	0.258041	0.14972	0.478621	0.64323	0.818728
M1_00691127	1	691127	0.908914	0.356092	0.195438	0.0914666	0.114983	0.219584	0.00762751	0.00430299	0.0160267	0.0192077	0.438338	0.66123	0.810923
M1_00691401	1	691401	0.0536698	0.729374	0.400033	0.185865	0.168482	0.424139	0.249698	0.318014	0.822578	0.300837	0.370396	0.0262713	0.45946
M1_00691775	1	691775	0.211396	0.60413	0.899943	0.740454	0.870012	0.991072	0.354907	0.224192	0.0425047	0.386276	0.812494	0.168021	0.294842
M1_00691899	1	691899	0.858054	0.908144	0.787006	0.662503	0.950115	0.525354	0.639734	0.555281	0.837803	0.965729	0.707275	0.448226	0.300127
M1_00696278	1	696278	0.535008	0.388301	0.386766	0.308951	0.430551	0.462261	0.154721	0.251706	0.511364	0.103222	0.106502	0.601642	0.401558
M1_00696296	1	696296	0.773031	0.822247	0.479597	0.1334	0.304329	0.320753	0.574358	0.852665	0.499332	0.503243	0.185821	0.212272	0.974478
M1_00697378	1	697378	0.231665	0.623752	0.973613	0.304469	0.520505	0.730191	0.507038	0.275411	0.062574	0.784427	0.657068	0.104548	0.496053
M1_00698953	1	698953	0.234402	0.232064	0.531776	0.256147	0.359088	0.341638	0.191478	0.0726473	0.072217	0.447868	0.5836	0.471033	0.872856
M1_00701107	1	701107	0.593418	0.263827	0.715167	0.236122	0.489197	0.590606	0.215955	0.284931	0.637767	0.129233	0.155349	0.423611	0.591401
M1_00701961	1	701961	0.277946	0.35568	0.430073	0.883377	0.704842	0.343731	0.904606	0.457843	0.854382	0.933109	0.365228	0.507574	0.20084
M1_00703755	1	703755	0.563767	0.945691	0.851246	0.769511	0.807029	0.966067	0.685777	0.684408	0.586616	0.899913	0.741498	0.158833	0.318812
M1_00704109	1	704109	0.44123	0.728834	0.61518	0.726354	0.602154	0.612756	0.893962	0.872633	0.381795	0.693308	0.640813	0.0757157	0.0701338
M1_00704212	1	704212	0.852932	0.413107	0.611678	0.636953	0.455572	0.481898	0.32455	0.42951	0.0811299	0.243962	0.540959	0.0458184	0.0456712
M1_00706549	1	706549	0.890454	0.466102	0.382777	0.426972	0.453629	0.460388	0.0565004	0.094207	0.21373	0.136566	0.325899	0.930127	0.662992
M1_00706920	1	706920	0.84512	0.743855	0.259773	0.034073	0.110153	0.217191	0.141728	0.137956	0.254106	0.0803991	0.283072	0.64383	0.564314
M1_00707771	1	707771	0.185399	0.170331	0.351865	0.924141	0.649943	0.334267	0.483802	0.220203	0.199683	0.550379	0.79086	0.597031	0.988548
M1_00708523	1	708523	0.374493	0.161764	0.793915	0.402713	0.715778	0.793849	0.829888	0.734044	0.773078	0.849998	0.430349	0.755558	0.376853
M1_00709358	1	709358	0.568623	0.994755	0.485854	0.142065	0.186828	0.472352	0.212745	0.16159	0.383913	0.488556	0.935879	0.308065	0.389796
M1_00709643	1	709643	0.21389	0.21161	0.313186	0.643341	0.428268	0.233419	0.285565	0.191291	0.120876	0.402081	0.69345	0.441847	0.605511
M1_00710166	1	710166	0.646545	0.883129	0.300681	0.614915	0.694253	0.400513	0.758615	0.877143	0.654718	0.49097	0.227994	0.644903	0.516521
M1_00710467	1	710467	0.244274	0.55897	0.410528	0.0978455	0.177977	0.169481	0.389164	0.804743	0.64483	0.174742	0.0736218	0.923302	0.0812269
M1_00710497	1	710497	0.431882	0.295892	0.312283	0.35035	0.286403	0.130944	0.350669	0.770216	0.648019	0.135141	0.0735334	0.798652	0.14665
M1_00711699	1	711699	0.394456	0.32524	0.441531	0.175459	0.201988	0.40306	0.530744	0.505428	0.934963	0.576185	0.733102	0.176189	0.461018
M1_00711812	1	711812	0.981183	0.499898	0.711289	0.643301	0.95624	0.583473	0.424313	0.4485	0.158204	0.302467	0.378471	0.35831	0.157227
M1_00712096	1	712096	0.942245	0.921173	0.628063	0.814233	0.618386	0.449694	0.505047	0.468874	0.213395	0.347368	0.465399	0.465881	0.254838
M1_00712618	1	712618	0.693469	0.909906	0.612643	0.507783	0.774024	0.890054	0.362899	0.51838	0.395958	0.280636	0.246035	0.917035	0.375097
M1_00714063	1	714063	0.653974	0.794173	0.319917	0.2613	0.237991	0.366825	0.197151	0.14676	0.551307	0.46205	0.883633	0.0890794	0.179184
M1_00719774	1	719774	0.263754	0.160893	0.369705	0.702357	0.531059	0.315518	0.370819	0.17527	0.198741	0.50021	0.795777	0.764597	0.859181
M1_00723966	1	723966	0.722887	0.931591	0.550143	0.363414	0.531293	0.698506	0.841233	0.962517	0.537949	0.656414	0.496712	0.618744	0.293426
M1_00724844	1	724844	0.210765	0.656494	0.580949	0.440315	0.495781	0.421112	0.232272	0.127191	0.228866	0.270286	0.623528	0.921191	0.877688
M1_00725962	1	725962	0.615981	0.581859	0.645618	0.218015	0.421997	0.531195	0.264133	0.253516	0.46103	0.193736	0.422691	0.756949	0.656955
M1_00726800	1	726800	0.467842	0.889053	0.942948	0.581589	0.717371	0.713998	0.134526	0.055776	0.108153	0.15802	0.658965	0.875296	0.867268
M1_00727782	1	727782	0.994066	0.406019	0.806322	0.452505	0.915914	0.947389	0.335658	0.252935	0.391777	0.662626	0.689516	0.283961	0.370744
M1_00728191	1	728191	0.415946	0.238665	0.509117	0.644778	0.925973	0.68315	0.73301	0.952334	0.758896	0.516894	0.223825	0.192588	0.0799758
M1_00728544	1	728544	0.695643	0.522644	0.902363	0.295599	0.442954	0.93291	0.662555	0.990057	0.250599	0.329116	0.140892	0.0753976	0.0125839
M1_00728748	1	728748	0.553547	0.511582	0.602774	0.622254	0.853204	0.786353	0.790698	0.866327	0.741942	0.618407	0.263408	0.109937	0.0654219
M1_00728973	1	728973	0.367924	0.489285	0.900906	0.977758	0.744506	0.926718	0.549961	0.669082	0.340952	0.329704	0.368545	0.403713	0.119024
M1_00729540	1	729540	0.158809	0.243913	0.866951	0.327591	0.486958	0.725912	0.660168	0.409869	0.827604	0.796246	0.681535	0.0704598	0.146008
M1_00730306	1	730306	0.332908	0.6925	0.460532	0.237298	0.314406	0.561825	0.316278	0.306576	0.706476	0.545645	0.769134	0.34755	0.503301
M1_00730485	1	730485	0.247636	0.192276	0.715407	0.405137	0.493992	0.583295	0.802272	0.543332	0.918288	0.856457	0.648422	0.107239	0.18599
M1_00730948	1	730948	0.793088	0.0661968	0.0739835	0.0325069	0.0340165	0.0669054	0.340078	0.194924	0.0293277	0.400722	0.905108	0.0638087	0.168454
M1_00731044	1	731044	0.553943	0.508659	0.547144	0.691748	0.905267	0.710853	0.753875	0.868968	0.756975	0.567228	0.209093	0.124176	0.057827
M1_00731608	1	731608	0.143728	0.0266888	0.824074	0.769272	0.752442	0.792721	0.664847	0.276237	0.257328	0.783676	0.176827	0.702223	0.398983
M1_00731917	1	731917	0.40718	0.0248451	0.0923391	0.0427013	0.0372088	0.0611276	0.354991	0.250229	0.0361631	0.362873	0.833366	0.0544246	0.131934
M1_00732819	1	732819	0.252726	0.00559734	0.270157	0.288064	0.202145	0.269535	0.0862267	0.0598994	0.040803	0.0716314	0.204523	0.573143	0.175743
M1_00732956	1	732956	0.893518	0.398876	0.630461	0.487623	0.356424	0.408343	0.0683134	0.015028	0.0337248	0.104114	0.741877	0.927073	0.999271
M1_00733046	1	733046	0.280868	0.0130395	0.180134	0.19233	0.128071	0.176814	0.115246	0.0883979	0.039474	0.13081	0.309666	0.386061	0.143324
M1_00733728	1	733728	0.100074	0.0908127	0.863397	0.250276	0.462235	0.688676	0.653832	0.472422	0.849178	0.812424	0.790741	0.0969655	0.195629
M1_00734158	1	734158	0.458669	0.0406846	0.0585007	0.0142224	0.0222315	0.0535194	0.445546	0.225524	0.0227448	0.445927	0.876382	0.0411	0.173356
M1_00736996	1	736996	0.744301	0.0676364	0.11726	0.00087211	0.00362076	0.0235222	0.71232	0.423168	0.424668	0.741996	0.832838	0.489086	0.522402
M1_00737717	1	737717	0.835642	0.9651	0.209409	0.179285	0.156109	0.127076	0.66217	0.373767	0.0558397	0.822016	0.197684	0.0985268	0.738124
M1_00738108	1	738108	0.990487	0.643042	0.697139	0.0729579	0.231208	0.533914	0.110848	0.138123	0.985914	0.1554	0.203288	0.00909945	0.321449
M1_00738557	1	738557	0.967001	0.613164	0.285475	0.109759	0.16193	0.238832	0.112722	0.155477	0.585218	0.12436	0.167728	0.233471	0.953371
M1_00740949	1	740949	0.230862	0.998676	0.553099	0.602896	0.570952	0.65768	0.577191	0.605122	0.498903	0.870094	0.899249	0.0300399	0.0839267
M1_00741800	1	741800	0.608342	0.607446	0.213901	0.039054	0.0691451	0.152101	0.0580552	0.0625536	0.0469212	0.0523341	0.230654	0.938097	0.362203
M1_00742852	1	742852	0.28989	0.954178	0.574818	0.436833	0.448828	0.637394	0.479478	0.480499	0.699466	0.757358	0.888388	0.0560511	0.125981
M1_00743178	1	743178	0.299944	0.0925819	0.0812696	0.0298091	0.0458668	0.0677789	0.836521	0.360281	0.106574	0.827299	0.412458	0.182735	0.664214
M1_00744403	1	744403	0.291182	0.965555	0.483999	0.30929	0.348069	0.561391	0.44025	0.444961	0.921721	0.696214	0.840217	0.115832	0.21728
M1_00746377	1	746377	0.682844	0.511167	0.396457	0.0289663	0.0841388	0.203987	0.214471	0.22054	0.419817	0.182161	0.35779	0.365754	0.958063
M1_00748146	1	748146	0.518405	0.0967091	0.720489	0.555161	0.90155	0.844675	0.624546	0.798479	0.360365	0.354784	0.171995	0.391288	0.0802845
M1_00748253	1	748253	0.164034	0.00817543	0.10151	0.163717	0.125926	0.0946373	0.680894	0.277548	0.102072	0.655332	0.626194	0.196105	0.650849
M1_00748326	1	748326	0.187883	0.0238786	0.261966	0.291065	0.230724	0.218356	0.462473	0.193501	0.0980405	0.440887	0.866065	0.352842	0.706077
M1_00748554	1	748554	0.390099	0.0306582	0.0195813	0.0375671	0.0267577	0.0218796	0.787464	0.434943	0.0928053	0.951284	0.416247	0.0613888	0.471481
M1_00748635	1	748635	0.798913	0.39854	0.336787	0.467213	0.634225	0.322261	0.935812	0.660123	0.12452	0.907389	0.864036	0.0571465	0.267176
M1_00748721	1	748721	0.451613	0.0995857	0.500752	0.926675	0.755894	0.64501	0.942311	0.874216	0.304388	0.741906	0.967169	0.168659	0.287673
M1_00748949	1	748949	0.502459	0.832419	0.197611	0.026949	0.0607025	0.179384	0.0305535	0.0246265	0.0347485	0.0188209	0.139059	0.611435	0.486601
M1_00750424	1	750424	0.231539	0.0479217	0.216441	0.156843	0.137743	0.212171	0.390637	0.196051	0.0369926	0.437414	0.960292	0.085224	0.251787
M1_00750926	1	750926	0.206317	0.0261632	0.0605401	0.0304565	0.0418715	0.0652728	0.448647	0.229809	0.0417851	0.505444	0.82057	0.0889917	0.317663
M1_00752603	1	752603	0.323357	0.410964	0.664658	0.985661	0.838856	0.927479	0.347362	0.382913	0.289637	0.421093	0.769941	0.766644	0.974712
M1_00755399	1	755399	0.517646	0.0573691	0.163803	0.0533734	0.0639031	0.145608	0.423321	0.194979	0.0462777	0.583143	0.747118	0.188267	0.493623
M1_00755432	1	755432	0.514586	0.0899503	0.17344	0.08887	0.0952171	0.16549	0.388208	0.200425	0.0330419	0.423521	0.997775	0.0912518	0.243187
M1_00757790	1	757790	0.142908	0.0608207	0.472851	0.0919754	0.180464	0.38653	0.642547	0.378555	0.436253	0.815013	0.904039	0.780009	0.922605
M1_00758192	1	758192	0.342229	0.154335	0.767749	0.988994	0.86143	0.753533	0.93155	0.840292	0.309331	0.795633	0.958606	0.230924	0.372945
M1_00758494	1	758494	0.468893	0.973739	0.850461	0.676735	0.534507	0.837101	0.488161	0.575932	0.965712	0.455819	0.624145	0.446684	0.664512
M1_00760567	1	760567	0.60848	0.94146	0.787451	0.950243	0.800687	0.859917	0.731044	0.872416	0.777243	0.601652	0.587091	0.466949	0.708221
M1_00760741	1	760741	0.294204	0.0411568	0.134727	0.0863482	0.102564	0.133338	0.399978	0.187759	0.0292947	0.466123	0.863947	0.0834775	0.294867
M1_00761394	1	761394	0.684709	0.824898	0.741717	0.11834	0.22157	0.629171	0.388989	0.344004	0.973727	0.440174	0.596945	0.130821	0.507234
M1_00761468	1	761468	0.528054	0.430326	0.719921	0.257067	0.411036	0.589591	0.193101	0.138244	0.130154	0.132933	0.608422	0.968978	0.457106
M1_00762201	1	762201	0.478291	0.0643124	0.183207	0.173355	0.163938	0.188348	0.256699	0.106278	0.0120468	0.299004	0.973052	0.0986641	0.267931
M1_00762240	1	762240	0.182828	0.0508515	0.425036	0.0512281	0.172507	0.35989	0.521434	0.263176	0.182265	0.560055	0.983013	0.215463	0.474247
M1_00762345	1	762345	0.287633	0.0381938	0.161129	0.110206	0.120039	0.168445	0.361021	0.181474	0.0298073	0.404864	0.999949	0.0978719	0.263583
M1_00762698	1	762698	0.676248	0.989146	0.446418	0.664509	0.333608	0.355173	0.249112	0.671794	0.525874	0.142298	0.0509881	0.508487	0.114652
M1_00762875	1	762875	0.377923	0.220121	0.855511	0.501135	0.824227	0.869101	0.776829	0.626746	0.315142	0.74816	0.988657	0.558724	0.633187
M1_00763691	1	763691	0.444954	0.191876	0.290853	0.153953	0.189068	0.282246	0.173189	0.0936659	0.00778604	0.201728	0.717817	0.024582	0.0761644
M1_00764702	1	764702	0.527771	0.135481	0.418694	0.253417	0.270196	0.36674	0.415995	0.285749	0.0865592	0.363162	0.668962	0.182673	0.182546
M1_00765075	1	765075	0.39328	0.452636	0.596213	0.259118	0.320897	0.560394	0.220868	0.138988	0.0364787	0.25931	0.78091	0.0908598	0.211977
M1_00765174	1	765174	0.411047	0.226251	0.327936	0.138322	0.207095	0.363295	0.16462	0.101325	0.0190045	0.20138	0.746177	0.0525606	0.157307
M1_00765612	1	765612	0.848585	0.590173	0.357077	0.0255637	0.0923512	0.278548	0.194561	0.138551	0.103147	0.145996	0.442134	0.983004	0.468098
M1_00766776	1	766776	0.273637	0.165742	0.960788	0.514988	0.889652	0.9652	0.693827	0.471188	0.212541	0.569584	0.949429	0.638591	0.54062
M1_00766916	1	766916	0.423514	0.158171	0.295442	0.140411	0.183677	0.287406	0.173077	0.0924302	0.00731025	0.19651	0.716266	0.0233536	0.0720406
M1_00767816	1	767816	0.222943	0.134353	0.724561	0.561521	0.878916	0.773439	0.273607	0.22507	0.0906876	0.208003	0.468207	0.646772	0.340597
M1_00767908	1	767908	0.198007	0.130382	0.931421	0.703391	0.985663	0.961755	0.334444	0.220541	0.0828032	0.286685	0.75214	0.62382	0.476037
M1_00767998	1	767998	0.630657	0.373295	0.308356	0.21687	0.193473	0.302581	0.302194	0.458019	0.98269	0.265771	0.310292	0.247814	0.68168
M1_00768161	1	768161	0.0208533	0.052015	0.95687	0.649191	0.880812	0.890125	0.643629	0.521463	0.820244	0.382066	0.676648	0.30797	0.586219
M1_00768561	1	768561	0.287633	0.0381938	0.161129	0.110206	0.120039	0.168445	0.361021	0.181474	0.0298073	0.404864	0.999949	0.0978719	0.263583
M1_00768664	1	768664	0.572328	0.239575	0.360409	0.186577	0.203763	0.357258	0.308344	0.466941	0.99343	0.296969	0.330695	0.261892	0.660655
M1_00769275	1	769275	0.245422	0.181353	0.291934	0.274895	0.246467	0.281814	0.315627	0.149649	0.0267483	0.409003	0.936003	0.0773983	0.290007
M1_00769972	1	769972	0.919081	0.999828	0.700068	0.973062	0.988456	0.753404	0.052913	0.0165079	0.00226211	0.0689755	0.663841	0.16636	0.218639
M1_00770064	1	770064	0.300602	0.20415	0.539652	0.638291	0.580592	0.595439	0.0858116	0.0138165	0.00372618	0.0722769	0.800552	0.255406	0.278864
M1_00770082	1	770082	0.594828	0.561528	0.476958	0.70358	0.751659	0.583502	0.30617	0.0639401	0.0304019	0.377098	0.544259	0.397082	0.740411
M1_00770282	1	770282	0.0944019	0.112088	0.348875	0.239452	0.333506	0.34446	0.135286	0.0867227	0.0335014	0.0748375	0.328062	0.460487	0.094028
M1_00770963	1	770963	0.135813	0.0788093	0.526003	0.144482	0.166092	0.508882	0.575291	0.258418	0.247637	0.392547	0.651123	0.92181	0.669464
M1_00771817	1	771817	0.528692	0.0783547	0.419104	0.442298	0.324694	0.476173	0.14134	0.0828286	0.0475942	0.141073	0.392169	0.629337	0.367798
M1_00772013	1	772013	0.511156	0.624474	0.890598	0.52181	0.694581	0.85168	0.438401	0.0724474	0.0647962	0.621592	0.286031	0.779456	0.391247
M1_00772303	1	772303	0.528692	0.0783547	0.419104	0.442298	0.324694	0.476173	0.14134	0.0828286	0.0475942	0.141073	0.392169	0.629337	0.367798
M1_00772458	1	772458	0.778913	0.209187	0.792739	0.232254	0.440339	0.803431	0.749182	0.2888	0.290965	0.846616	0.219033	0.833709	0.498787
M1_00772724	1	772724	0.265919	0.0651965	0.690091	0.992361	0.638949	0.814963	0.0570362	0.0357879	0.0403124	0.0564358	0.311546	0.580694	0.381328
M1_00774097	1	774097	0.352157	0.0520442	0.396605	0.481506	0.4944	0.565524	0.542131	0.851001	0.326401	0.537476	0.521749	0.183103	0.138494
M1_00775070	1	775070	0.192862	0.112176	0.213645	0.00788727	0.016141	0.110763	0.683006	0.417486	0.588261	0.939621	0.315372	0.549979	0.131856
M1_00775518	1	775518	0.481125	0.182417	0.628069	0.574712	0.953109	0.77138	0.252306	0.0283254	0.0121579	0.470248	0.285567	0.380235	0.758803
M1_00775649	1	775649	0.327527	0.137062	0.587972	0.524615	0.912742	0.764104	0.129798	0.0141669	0.00539982	0.234683	0.67833	0.705452	0.886286
M1_00775705	1	775705	0.367979	0.084165	0.273756	0.179679	0.176432	0.359851	0.148292	0.0725619	0.0128281	0.195391	0.617006	0.101571	0.12176
M1_00776241	1	776241	0.636118	0.784962	0.472394	0.0907913	0.234045	0.53055	0.626414	0.204997	0.225005	0.74906	0.236094	0.919888	0.347399
M1_00777251	1	777251	0.0981158	0.629676	0.56222	0.341067	0.31893	0.524822	0.593937	0.415842	0.852826	0.972687	0.714192	0.0346325	0.0429371
M1_00777713	1	777713	0.642677	0.426858	0.844936	0.314192	0.488915	0.626965	0.875347	0.80698	0.271254	0.799413	0.518497	0.0431545	0.337943
M1_00778724	1	778724	0.383157	0.0970287	0.745953	0.859722	0.981695	0.923162	0.251073	0.0469623	0.0132712	0.450926	0.463853	0.256761	0.899028
M1_00779047	1	779047	0.265968	0.068728	0.464324	0.770148	0.531916	0.574873	0.490486	0.27921	0.249511	0.454988	0.81594	0.855967	0.950478
M1_00779397	1	779397	0.819965	0.538402	0.54403	0.160717	0.338261	0.702473	0.608717	0.282563	0.372695	0.683597	0.374733	0.684667	0.269428
M1_00779812	1	779812	0.337489	0.0731157	0.509583	0.470275	0.482614	0.681861	0.59775	0.983927	0.494624	0.555386	0.409988	0.316577	0.168842
M1_00780337	1	780337	0.742252	0.349208	0.814031	0.110782	0.183926	0.633432	0.717319	0.904433	0.793703	0.449122	0.105407	0.23978	0.0196185
M1_00780505	1	780505	0.19895	0.0414737	0.336746	0.0087899	0.0372071	0.191375	0.686006	0.475378	0.539042	0.983324	0.36592	0.70394	0.189406
M1_00783499	1	783499	0.159237	0.00737413	0.235582	0.088995	0.0770946	0.205701	0.896157	0.739945	0.246899	0.969642	0.90787	0.0565509	0.129429
M1_00784254	1	784254	0.882952	0.880828	0.392602	0.3673	0.514986	0.458614	0.435917	0.247325	0.113156	0.401216	0.872394	0.368951	0.381399
M1_00784382	1	784382	0.40789	0.0245117	0.244075	0.173998	0.103222	0.242607	0.669413	0.496861	0.337332	0.694917	0.812533	0.450697	0.405033
M1_00784491	1	784491	0.195726	0.00684851	0.0903209	0.06864	0.0629867	0.13744	0.459664	0.289712	0.11816	0.569739	0.79621	0.226585	0.294342
M1_00785691	1	785691	0.886476	0.808783	0.426437	0.0530256	0.170667	0.434729	0.380108	0.0704041	0.0738768	0.431963	0.280356	0.991891	0.476378
M1_00785829	1	785829	0.306229	0.0882457	0.292946	0.164721	0.138185	0.27821	0.50709	0.301003	0.11904	0.630033	0.958484	0.169411	0.253597
M1_00786874	1	786874	0.109681	0.810306	0.409693	0.780657	0.848052	0.661193	0.39224	0.557595	0.850413	0.657412	0.714741	0.202276	0.447294
M1_00787215	1	787215	0.0887738	0.0693796	0.338283	0.473043	0.331574	0.28595	0.830788	0.595301	0.511846	0.663209	0.307194	0.419769	0.848265
M1_00787587	1	787587	0.187592	0.0153035	0.325827	0.634855	0.287226	0.309391	0.793516	0.489454	0.545698	0.857545	0.385498	0.433958	0.769588
M1_00787697	1	787697	0.6128	0.362313	0.61172	0.898154	0.855127	0.545744	0.980252	0.726808	0.558375	0.858509	0.701263	0.104749	0.0775261
M1_00788873	1	788873	0.0202482	0.0769021	0.839388	0.608693	0.766973	0.893757	0.816442	0.916191	0.93852	0.76633	0.513152	0.735842	0.785815
M1_00788988	1	788988	0.284431	0.0412951	0.396265	0.985685	0.678587	0.375579	0.949575	0.490586	0.454294	0.901445	0.54763	0.598462	0.794828
M1_00789353	1	789353	0.126661	0.908564	0.674856	0.553234	0.662955	0.884082	0.83089	0.443107	0.378659	0.966392	0.297929	0.681899	0.65622
M1_00790787	1	790787	0.638941	0.463447	0.944964	0.975448	0.908994	0.96342	0.719757	0.295555	0.718198	0.893316	0.275933	0.188588	0.0545447
M1_00790940	1	790940	0.768038	0.694176	0.393397	0.196743	0.31276	0.428068	0.0853507	0.0358041	0.104522	0.106558	0.638586	0.399514	0.843031
M1_00791192	1	791192	0.604142	0.903827	0.165381	0.0121152	0.0264812	0.106005	0.0790698	0.0433659	0.098015	0.0828978	0.489554	0.342711	0.827665
M1_00791439	1	791439	0.663238	0.764134	0.296727	0.0710769	0.108149	0.284088	0.983875	0.449753	0.759707	0.989221	0.236053	0.565258	0.145793
M1_00793587	1	793587	0.894752	0.9731	0.152605	0.594975	0.597693	0.431822	0.535096	0.746055	0.46322	0.448016	0.0753072	0.170157	0.755582
M1_00793805	1	793805	0.346696	0.250659	0.0974805	0.188725	0.174707	0.171053	0.572387	0.858407	0.493903	0.486895	0.47428	0.0256159	0.319104
M1_00794699	1	794699	0.730404	0.993257	0.124347	0.574185	0.592537	0.382302	0.285447	0.837161	0.616888	0.214634	0.0504052	0.11127	0.72159
M1_00796471	1	796471	0.450793	0.789247	0.426103	0.103866	0.167531	0.394842	0.984266	0.428295	0.538657	0.976679	0.183232	0.91574	0.272985
M1_00797197	1	797197	0.431877	0.954256	0.489137	0.140584	0.199213	0.493769	0.982795	0.339259	0.489478	0.940582	0.112676	0.724514	0.147968
M1_00797241	1	797241	0.880448	0.54963	0.124914	0.0864734	0.074904	0.0526354	0.857507	0.689728	0.227817	0.753362	0.865874	0.283362	0.458981
M1_00798673	1	798673	0.174451	0.549561	0.861202	0.809794	0.821475	0.986348	0.848654	0.311864	0.167303	0.713326	0.0562544	0.240273	0.531685
M1_00802259	1	802259	0.679591	0.948493	0.412448	0.379218	0.354871	0.486883	0.640466	0.561426	0.169145	0.385923	0.0455323	0.0540816	0.840637
M1_00802842	1	802842	0.549339	0.563911	0.778286	0.529583	0.580222	0.901701	0.774363	0.822033	0.500248	0.758642	0.780939	0.495531	0.773431
M1_00803631	1	803631	0.440826	0.657914	0.299363	0.519869	0.364694	0.209335	0.800311	0.839485	0.200481	0.793727	0.31206	0.0835971	0.485208
M1_00803836	1	803836	0.707608	0.201876	0.332688	0.241648	0.381897	0.50782	0.618055	0.947672	0.957571	0.703718	0.341999	0.805951	0.599052
M1_00804120	1	804120	0.38003	0.729741	0.82776	0.667632	0.513741	0.770877	0.511901	0.960404	0.405039	0.392603	0.280851	0.0528193	0.635778
M1_00804969	1	804969	0.508048	0.359787	0.821878	0.382155	0.567679	0.880111	0.608983	0.223505	0.31606	0.692868	0.263698	0.93904	0.501492
M1_00806148	1	806148	0.610209	0.334371	0.730547	0.292852	0.467472	0.804167	0.474924	0.129699	0.129604	0.575645	0.230088	0.74568	0.562475
M1_00807194	1	807194	0.664552	0.83797	0.921575	0.868889	0.906279	0.854218	0.918138	0.200803	0.0526993	0.732791	0.0304554	0.239682	0.485718
M1_00807780	1	807780	0.334756	0.91781	0.542198	0.339088	0.425323	0.70059	0.999158	0.493221	0.196531	0.803941	0.38885	0.216094	0.954895
M1_00808732	1	808732	0.281483	0.0974971	0.478637	0.600559	0.510701	0.617831	0.705614	0.308116	0.179638	0.783139	0.684193	0.276074	0.648935
M1_00808962	1	808962	0.492912	0.352771	0.827677	0.410746	0.577978	0.913199	0.621131	0.201802	0.201937	0.734956	0.18671	0.673833	0.569146
M1_00809178	1	809178	0.394956	0.169117	0.561058	0.252333	0.341062	0.540647	0.506038	0.150938	0.113138	0.572459	0.291974	0.728653	0.685968
M1_00811369	1	811369	0.470223	0.350729	0.378573	0.336173	0.214406	0.367646	0.985223	0.632149	0.420624	0.772133	0.50642	0.206454	0.621484
M1_00811781	1	811781	0.215731	0.319735	0.945209	0.427122	0.621177	0.982865	0.713701	0.279706	0.206798	0.848897	0.197401	0.54615	0.656775
M1_00812120	1	812120	0.0368769	0.0626372	0.832094	0.772135	0.9906	0.775062	0.469804	0.7315	0.92535	0.509206	0.420021	0.507431	0.215526
M1_00812218	1	812218	0.324526	0.113721	0.583602	0.574156	0.475017	0.652548	0.785172	0.439495	0.252116	0.92929	0.66343	0.154066	0.41574
M1_00812466	1	812466	0.505516	0.710086	0.398114	0.665287	0.511278	0.304955	0.867203	0.762805	0.218902	0.901873	0.338534	0.141983	0.567122
M1_00812574	1	812574	0.454675	0.381427	0.687687	0.295964	0.432103	0.741908	0.648027	0.234964	0.202295	0.783459	0.2102	0.580631	0.654642
M1_00812774	1	812774	0.564138	0.536411	0.899745	0.990422	0.935	0.80911	0.254347	0.106065	0.0663514	0.322485	0.861009	0.440742	0.485774
M1_00813001	1	813001	0.292984	0.920361	0.56919	0.344238	0.386176	0.728819	0.517047	0.836722	0.373949	0.453989	0.205532	0.506998	0.606362
M1_00813208	1	813208	0.411885	0.619288	0.80032	0.571951	0.702579	0.973889	0.583596	0.878796	0.423285	0.548281	0.321576	0.558248	0.658367
M1_00814751	1	814751	0.451157	0.0924586	0.519619	0.742517	0.669233	0.747834	0.764389	0.293716	0.105091	0.8543	0.481611	0.163606	0.678524
M1_00815910	1	815910	0.521924	0.214664	0.724634	0.185421	0.392144	0.801853	0.516036	0.888884	0.756499	0.498042	0.10347	0.565119	0.503604
M1_00818004	1	818004	0.875971	0.358066	0.421888	0.0657438	0.319574	0.392276	0.790084	0.957442	0.646893	0.53003	0.352566	0.135514	0.71302
M1_00818082	1	818082	0.23447	0.0931635	0.466659	0.558384	0.458193	0.600412	0.818534	0.40396	0.242982	0.909593	0.681475	0.236025	0.584374
M1_00818672	1	818672	0.252423	0.34876	0.951422	0.407844	0.589559	0.973643	0.74742	0.295514	0.230016	0.907339	0.175628	0.521733	0.640364
M1_00820523	1	820523	0.00282775	0.0314829	0.723505	0.99467	0.776019	0.479782	0.163057	0.195492	0.2249	0.313277	0.76005	0.497426	0.683444
M1_00821282	1	821282	0.552317	0.224994	0.579712	0.47525	0.391639	0.606714	0.850804	0.477449	0.267589	0.995266	0.603417	0.134576	0.40819
M1_00821772	1	821772	0.356056	0.419172	0.957425	0.507047	0.69241	0.922885	0.818301	0.366372	0.303853	0.970495	0.220019	0.58794	0.668255
M1_00822975	1	822975	0.0335271	0.451642	0.0944735	0.318368	0.229902	0.259193	0.350437	0.884882	0.978313	0.293089	0.0391763	0.330919	0.0270248
M1_00823044	1	823044	0.258791	0.269047	0.0774727	0.029017	0.034036	0.0856858	0.934551	0.248758	0.313296	0.813117	0.0432863	0.391865	0.0309643
M1_00824906	1	824906	0.758174	0.357114	0.240534	0.566388	0.599563	0.321287	0.917712	0.8789	0.368451	0.786197	0.973293	0.272817	0.212088
M1_00828405	1	828405	0.000283226	0.154049	0.732207	0.905458	0.887572	0.707841	0.679771	0.521589	0.517367	0.839579	0.401081	0.16234	0.614586
M1_00828756	1	828756	0.327937	0.504361	0.981554	0.509797	0.743015	0.850255	0.789496	0.336294	0.264516	0.958234	0.204422	0.582506	0.638288
M1_00830155	1	830155	0.296137	0.235495	0.224791	0.332642	0.253196	0.209437	0.76573	0.626043	0.49376	0.656387	0.892345	0.353402	0.433548
M1_00831063	1	831063	0.624969	0.679848	0.990112	0.878078	0.898009	0.837948	0.5794	0.827895	0.710949	0.510657	0.0870603	0.742388	0.241777
M1_00834106	1	834106	0.00772366	0.838954	0.340574	0.93405	0.741675	0.602026	0.194736	0.480641	0.286637	0.197853	0.189909	0.170263	0.0401624
M1_00836373	1	836373	0.727111	0.359365	0.582374	0.992787	0.770013	0.727048	0.81773	0.347726	0.176687	0.939899	0.400863	0.182098	0.676103
M1_00840039	1	840039	0.715413	0.970676	0.652337	0.268966	0.254641	0.71918	0.875567	0.824212	0.952449	0.838727	0.666523	0.525295	0.401203
M1_00842558	1	842558	0.327937	0.504361	0.981554	0.509797	0.743015	0.850255	0.789496	0.336294	0.264516	0.958234	0.204422	0.582506	0.638288
M1_00843072	1	843072	0.313946	0.438753	0.964219	0.493768	0.714385	0.916579	0.772253	0.336996	0.268655	0.914903	0.237383	0.610291	0.669323
M1_00843196	1	843196	0.0137536	0.185828	0.465005	0.526159	0.542331	0.4238	0.634409	0.794958	0.475171	0.780168	0.990128	0.0933153	0.169929
M1_00844884	1	844884	0.134936	0.123144	0.22705	0.611311	0.322665	0.279325	0.977956	0.827135	0.361311	0.978191	0.950844	0.0711758	0.159771
M1_00846217	1	846217	0.0161775	0.907762	0.980438	0.18359	0.260711	0.743402	0.638297	0.742015	0.987164	0.775231	0.564242	0.127502	0.384827
M1_00846926	1	846926	0.185279	0.010009	0.237811	0.841432	0.588341	0.251908	0.117049	0.178483	0.270402	0.444398	0.916025	0.699277	0.963395
M1_00847477	1	847477	0.359872	0.20897	0.733299	0.165511	0.287576	0.567262	0.294535	0.485183	0.40693	0.292554	0.198858	0.946818	0.340769
M1_00848013	1	848013	0.278799	0.809429	0.467231	0.507208	0.413047	0.413121	0.792533	0.99881	0.335413	0.553347	0.494904	0.0312667	0.0255764
M1_00848167	1	848167	0.196643	0.649036	0.547005	0.269237	0.210268	0.340127	0.826262	0.930638	0.446738	0.908694	0.752641	0.0573529	0.144898
M1_00848221	1	848221	0.209101	0.660131	0.505716	0.239773	0.197229	0.302783	0.867361	0.935779	0.471595	0.855151	0.859029	0.0750204	0.143247
M1_00849254	1	849254	0.321547	0.105289	0.414488	0.609686	0.644707	0.615555	0.506014	0.679533	0.49267	0.731043	0.913355	0.828176	0.833784
M1_00849816	1	849816	0.17922	0.880254	0.575415	0.395717	0.261131	0.376268	0.773706	0.91734	0.439969	0.951171	0.662248	0.0535884	0.1571
M1_00850386	1	850386	0.138331	0.189213	0.854753	0.789627	0.575383	0.680981	0.731717	0.772667	0.953567	0.623984	0.325169	0.257075	0.102854
M1_00850505	1	850505	0.356385	0.630653	0.963211	0.378916	0.322713	0.474075	0.992803	0.64541	0.886933	0.848983	0.545169	0.233715	0.133435
M1_00850725	1	850725	0.936568	0.313755	0.278404	0.543776	0.569887	0.442398	0.445453	0.765674	0.671829	0.777252	0.827017	0.811526	0.823111
M1_00850785	1	850785	0.306106	0.744744	0.74242	0.216443	0.432083	0.844458	0.622425	0.818118	0.660938	0.495593	0.183047	0.513434	0.624709
M1_00851288	1	851288	0.982564	0.341884	0.228697	0.671278	0.57279	0.377878	0.622029	0.957011	0.939847	0.985911	0.693328	0.790477	0.680457
M1_00851390	1	851390	0.0010022	0.0662581	0.231598	0.24632	0.31051	0.123319	0.617897	0.579414	0.266177	0.959167	0.637716	0.0181177	0.172613
M1_00851927	1	851927	0.867939	0.808375	0.539757	0.56732	0.326188	0.267834	0.780748	0.555686	0.686437	0.731937	0.33242	0.754034	0.213117
M1_00853481	1	853481	0.293288	0.661108	0.718279	0.229789	0.387357	0.689258	0.621491	0.99952	0.995672	0.594708	0.226699	0.534996	0.718319
M1_00854790	1	854790	0.979053	0.544015	0.947609	0.75084	0.765338	0.860505	0.938539	0.405886	0.242033	0.985421	0.402047	0.209409	0.642498
M1_00856282	1	856282	0.697625	0.378639	0.461108	0.970112	0.852486	0.575436	0.941813	0.492912	0.317204	0.971588	0.431727	0.194193	0.615582
M1_00856738	1	856738	0.529397	0.538749	0.593994	0.141083	0.226431	0.522702	0.900417	0.609233	0.617676	0.879521	0.202724	0.71701	0.547477
M1_00857785	1	857785	0.753607	0.419083	0.82373	0.235955	0.383294	0.854455	0.827663	0.351652	0.111625	0.942058	0.428885	0.0435985	0.308441
M1_00857834	1	857834	0.198759	0.689958	0.977861	0.569104	0.960764	0.844507	0.967582	0.470173	0.672886	0.947574	0.528839	0.440006	0.164414
M1_00858592	1	858592	0.133798	0.690915	0.529808	0.206222	0.304655	0.642001	0.272912	0.24814	0.15357	0.324721	0.7409	0.991479	0.894821
M1_00860972	1	860972	0.825324	0.649599	0.842121	0.471707	0.451798	0.689727	0.657072	0.707043	0.648452	0.614891	0.930093	0.373059	0.491476
M1_00861283	1	861283	0.691464	0.862122	0.869174	0.183738	0.374537	0.69838	0.820512	0.551898	0.224811	0.867206	0.511771	0.0911602	0.460308
M1_00861474	1	861474	0.718841	0.751303	0.914079	0.255159	0.410048	0.896054	0.8486	0.639321	0.46302	0.947472	0.503063	0.146382	0.533294
M1_00861547	1	861547	0.656845	0.258741	0.776022	0.107356	0.0909077	0.432915	0.955343	0.65591	0.353901	0.995135	0.259873	0.159774	0.744803
M1_00861643	1	861643	0.816593	0.982788	0.8532	0.291022	0.413144	0.954645	0.994345	0.857959	0.649301	0.986458	0.479805	0.206015	0.638374
M1_00861980	1	861980	0.971354	0.979821	0.821614	0.0782041	0.141254	0.597138	0.781936	0.746837	0.612999	0.729203	0.860041	0.322905	0.540122
M1_00862189	1	862189	0.417487	0.875158	0.820679	0.202358	0.326481	0.789834	0.9683	0.726904	0.691247	0.978995	0.386625	0.282384	0.816252
M1_00862296	1	862296	0.673201	0.839779	0.420824	0.116048	0.113321	0.288204	0.76902	0.709904	0.617021	0.755606	0.783588	0.262579	0.54111
M1_00862404	1	862404	0.743016	0.805649	0.940813	0.277423	0.367611	0.846484	0.776926	0.737332	0.640529	0.716236	0.847853	0.33573	0.623426
M1_00862569	1	862569	0.235535	0.805483	0.72863	0.155937	0.223922	0.590977	0.750902	0.518285	0.725926	0.709814	0.543114	0.696772	0.868501
M1_00863140	1	863140	0.260224	0.675908	0.957025	0.333467	0.592252	0.982837	0.519502	0.330135	0.291233	0.519517	0.59738	0.34127	0.630059
M1_00863251	1	863251	0.48016	0.947906	0.717915	0.301152	0.314858	0.633434	0.840562	0.661194	0.675172	0.818776	0.536981	0.362235	0.808096
M1_00863498	1	863498	0.0172557	0.553813	0.259769	0.255005	0.182064	0.15039	0.9071	0.959746	0.216157	0.814987	0.934779	0.00304319	0.0425434
M1_00863771	1	863771	0.516202	0.517807	0.769403	0.115018	0.219426	0.59177	0.564543	0.366043	0.175851	0.593585	0.512824	0.145008	0.509983
M1_00863823	1	863823	0.733041	0.408666	0.345679	0.0446094	0.0538525	0.194266	0.48686	0.369954	0.369001	0.456561	0.733367	0.791579	0.901111
M1_00864335	1	864335	0.424004	0.935215	0.732643	0.1213	0.195184	0.55341	0.463894	0.480424	0.177422	0.429187	0.924217	0.0472407	0.129024
M1_00864827	1	864827	0.814137	0.780032	0.175435	0.0110291	0.0176984	0.0603186	0.890811	0.854087	0.319363	0.693333	0.923415	0.0498056	0.0504172
M1_00864933	1	864933	0.148686	0.629065	0.501775	0.518393	0.766474	0.82775	0.973892	0.683962	0.764962	0.597612	0.326289	0.208308	0.109205
M1_00866197	1	866197	0.0719635	0.273909	0.8616	0.448864	0.351607	0.842745	0.348486	0.211235	0.141229	0.366336	0.70016	0.462262	0.845838
M1_00867494	1	867494	0.589711	0.646226	0.467198	0.125743	0.161516	0.279673	0.966028	0.984074	0.37157	0.817328	0.872934	0.0785298	0.0608896
M1_00868888	1	868888	0.501613	0.180981	0.791129	0.767323	0.721682	0.929631	0.855677	0.689316	0.34502	0.738936	0.416884	0.0682575	0.0185315
M1_00870310	1	870310	0.946127	0.989581	0.469677	0.109311	0.14135	0.302913	0.795904	0.800711	0.557509	0.946541	0.99159	0.139812	0.138608
M1_00871786	1	871786	0.506518	0.192158	0.560143	0.914959	0.44334	0.337509	0.930297	0.382276	0.602479	0.628618	0.178021	0.812571	0.396224
M1_00872731	1	872731	0.643743	0.674388	0.233917	0.43067	0.0897846	0.0598456	0.951773	0.634036	0.631957	0.732567	0.391022	0.108188	0.0461948
M1_00873447	1	873447	0.928561	0.785517	0.355362	0.0711321	0.110452	0.2304	0.899471	0.980501	0.457233	0.835795	0.787413	0.312557	0.348335
M1_00873731	1	873731	0.702015	0.960134	0.332162	0.678148	0.267793	0.24062	0.576786	0.54666	0.368106	0.259649	0.636015	0.403691	0.277485
M1_00874491	1	874491	0.323654	0.418231	0.0821425	0.232864	0.113806	0.0656732	0.368703	0.360845	0.145884	0.186792	0.231137	0.44692	0.103996
M1_00874797	1	874797	0.361443	0.906328	0.591955	0.403364	0.582801	0.776268	0.724964	0.536408	0.685012	0.706226	0.839088	0.842092	0.939527
M1_00874912	1	874912	0.285748	0.558929	0.821603	0.627427	0.837685	0.995385	0.989919	0.917708	0.953256	0.900044	0.868717	0.709105	0.857609
M1_00875907	1	875907	0.53555	0.830389	0.0626542	0.309555	0.0470724	0.0170181	0.729629	0.79466	0.602255	0.421253	0.153031	0.174582	0.0288654
M1_00876717	1	876717	0.32969	0.363216	0.234867	0.179007	0.247626	0.207807	0.459977	0.65402	0.775324	0.310218	0.227063	0.0252952	0.409849
M1_00876816	1	876816	0.757683	0.354401	0.335028	0.0953138	0.0862613	0.230015	0.703049	0.372247	0.809055	0.93055	0.12128	0.809509	0.140969
M1_00877562	1	877562	0.640697	0.14444	0.162691	0.147856	0.218997	0.26566	0.468025	0.364363	0.452514	0.711151	0.814695	0.936781	0.837849
M1_00877840	1	877840	0.733059	0.801075	0.429564	0.139075	0.157944	0.316121	0.962499	0.940972	0.381954	0.854193	0.882268	0.0990468	0.0829196
M1_00879429	1	879429	0.922096	0.325815	0.881182	0.440388	0.577674	0.83047	0.942176	0.845135	0.640591	0.746506	0.933247	0.736423	0.67373
M1_00879836	1	879836	0.7929	0.923234	0.19652	0.35441	0.125539	0.100035	0.25193	0.328906	0.262847	0.0686686	0.176201	0.477527	0.120551
M1_00880587	1	880587	0.954667	0.680965	0.550953	0.261668	0.18803	0.314323	0.616378	0.168093	0.282844	0.464249	0.478897	0.872864	0.56777
M1_00880611	1	880611	0.882163	0.736676	0.235067	0.289913	0.216839	0.167365	0.646198	0.507592	0.492734	0.316475	0.683646	0.788662	0.580335
M1_00881739	1	881739	0.517083	0.066005	0.421505	0.107635	0.276263	0.522819	0.896881	0.890856	0.953381	0.639782	0.37488	0.858518	0.697482
M1_00882124	1	882124	0.964097	0.718879	0.42653	0.0954238	0.123219	0.24066	0.78565	0.73256	0.547316	0.998284	0.837516	0.107358	0.0790873
M1_00882633	1	882633	0.615049	0.0746076	0.10684	0.0251912	0.043659	0.104228	0.677231	0.486324	0.452194	0.695368	0.658507	0.494091	0.755108
M1_00882892	1	882892	0.929779	0.440805	0.164764	0.0629117	0.121055	0.180756	0.609965	0.510825	0.696077	0.556038	0.911698	0.637898	0.741979
M1_00884146	1	884146	0.839912	0.926301	0.978958	0.922921	0.900444	0.97771	0.930823	0.974799	0.567809	0.62733	0.469689	0.388366	0.054495
M1_00885184	1	885184	0.93885	0.887224	0.422056	0.105632	0.128434	0.262583	0.895966	0.872474	0.46954	0.930556	0.883146	0.139991	0.116112
M1_00885985	1	885985	0.517083	0.066005	0.421505	0.107635	0.276263	0.522819	0.896881	0.890856	0.953381	0.639782	0.37488	0.858518	0.697482
M1_00887158	1	887158	0.642673	0.0744449	0.453514	0.258129	0.447223	0.605605	0.955027	0.810312	0.983149	0.681493	0.353166	0.939712	0.525058
M1_00890883	1	890883	0.642673	0.0744449	0.453514	0.258129	0.447223	0.605605	0.955027	0.810312	0.983149	0.681493	0.353166	0.939712	0.525058
M1_00893077	1	893077	0.926212	0.281084	0.792315	0.788145	0.696215	0.628244	0.889933	0.660188	0.868759	0.836826	0.279602	0.592166	0.129169
M1_00893461	1	893461	0.89369	0.833919	0.412668	0.110241	0.129965	0.250913	0.804226	0.79352	0.558815	0.99468	0.940424	0.146409	0.120484
M1_00893865	1	893865	0.638311	0.575777	0.357527	0.435813	0.449039	0.525539	0.736628	0.778454	0.825751	0.882977	0.633855	0.801284	0.75059
M1_00894182	1	894182	0.488646	0.068411	0.281077	0.216025	0.369154	0.463377	0.94889	0.768487	0.946199	0.802628	0.466284	0.798515	0.529456
M1_00895405	1	895405	0.731638	0.920418	0.832479	0.502145	0.376851	0.561044	0.588607	0.637286	0.910282	0.683159	0.688892	0.425581	0.511771
M1_00895470	1	895470	0.0393944	0.0153579	0.157517	0.117753	0.257123	0.324616	0.607013	0.618529	0.92686	0.805228	0.992498	0.801559	0.782721
M1_00896325	1	896325	0.467755	0.135075	0.109032	0.123627	0.0842648	0.0949127	0.677702	0.621771	0.967243	0.656331	0.629729	0.285167	0.473579
M1_00896449	1	896449	0.5014	0.127971	0.384339	0.326371	0.522333	0.595639	0.57739	0.872318	0.681513	0.36746	0.187207	0.890142	0.348125
M1_00896670	1	896670	0.579609	0.350359	0.779755	0.866398	0.992366	0.884777	0.625811	0.910052	0.381992	0.52288	0.290811	0.0329926	0.321272
M1_00896853	1	896853	0.400316	0.110616	0.274919	0.209232	0.421516	0.489927	0.741263	0.994258	0.706489	0.53883	0.338011	0.783391	0.41138
M1_00897317	1	897317	0.739891	0.184035	0.434035	0.424513	0.559895	0.657584	0.297588	0.528961	0.449501	0.292125	0.23989	0.987887	0.491942
M1_00897914	1	897914	0.891184	0.478903	0.268091	0.0776203	0.0893556	0.188022	0.767096	0.833509	0.606551	0.933049	0.863505	0.212477	0.212259
M1_00898397	1	898397	0.655944	0.599564	0.661917	0.849516	0.796377	0.614235	0.856307	0.560548	0.865055	0.928692	0.568007	0.319306	0.148623
M1_00898666	1	898666	0.381894	0.703373	0.889219	0.581093	0.292247	0.569454	0.931565	0.634235	0.233264	0.572506	0.648445	0.25264	0.407089
M1_00899668	1	899668	0.179889	0.929119	0.434514	0.679073	0.591199	0.654296	0.164032	0.374131	0.258909	0.135569	0.0556989	0.734746	0.241959
M1_00899752	1	899752	0.205854	0.87119	0.572423	0.551137	0.590344	0.718567	0.151882	0.315601	0.247355	0.120246	0.0675719	0.641633	0.319514
M1_00899805	1	899805	0.358015	0.341299	0.0524526	0.299408	0.116283	0.109026	0.89781	0.318264	0.876489	0.602249	0.408183	0.0694068	0.0372865
M1_00900371	1	900371	0.35753	0.157324	0.561789	0.925233	0.627657	0.55016	0.0637181	0.158314	0.638127	0.0294297	0.0232511	0.0835888	0.944723
M1_00900445	1	900445	0.206138	0.819697	0.659316	0.421698	0.683808	0.625531	0.379087	0.426317	0.599024	0.25996	0.18099	0.156492	0.930297
M1_00900523	1	900523	0.205616	0.834985	0.696216	0.538998	0.542258	0.689082	0.966497	0.872627	0.905707	0.649317	0.171718	0.351422	0.76318
M1_00900958	1	900958	0.373533	0.446426	0.77803	0.279228	0.151806	0.627032	0.977869	0.809737	0.706211	0.605715	0.409714	0.173463	0.105851
M1_00901328	1	901328	0.149498	0.552376	0.994689	0.189328	0.152452	0.44755	0.157353	0.252061	0.581363	0.138059	0.0899892	0.122443	0.940775
M1_00902498	1	902498	0.446566	0.130354	0.401806	0.182928	0.268441	0.281989	0.398374	0.694253	0.759382	0.280645	0.100021	0.0356397	0.602806
M1_00903232	1	903232	0.56849	0.705427	0.914759	0.345086	0.54348	0.744651	0.0407636	0.115549	0.249288	0.0280418	0.031923	0.369364	0.487186
M1_00905360	1	905360	0.836955	0.25519	0.463829	0.665916	0.188726	0.282646	0.314921	0.215172	0.026084	0.195916	0.895064	0.337271	0.273076
M1_00906224	1	906224	0.613305	0.796833	0.522244	0.473583	0.103202	0.22525	0.0348218	0.0558861	0.0271507	0.017766	0.24969	0.447621	0.161329
M1_00907683	1	907683	0.274669	0.236327	0.324654	0.517746	0.197589	0.222181	0.738647	0.814139	0.252997	0.751153	0.750589	0.021255	0.0413744
M1_00909236	1	909236	0.0514621	0.0494358	0.180671	0.240798	0.334035	0.239374	0.901495	0.904558	0.705757	0.818307	0.571951	0.155344	0.47356
M1_00909637	1	909637	0.178219	0.777151	0.0666766	0.183389	0.261884	0.213378	0.0795665	0.0949381	0.159938	0.0947509	0.481386	0.456042	0.999944
M1_00911035	1	911035	0.232511	0.278448	0.513981	0.456121	0.478671	0.405397	0.39938	0.558582	0.73631	0.258015	0.214768	0.210405	0.9559
M1_00911587	1	911587	0.0952355	0.920264	0.656385	0.648502	0.488939	0.677879	0.0872442	0.06959	0.0465965	0.303121	0.928398	0.345027	0.702053
M1_00911634	1	911634	0.934504	0.763354	0.880288	0.791842	0.920321	0.953733	0.514833	0.0768919	0.050053	0.782017	0.315248	0.306539	0.667037
M1_00913934	1	913934	0.563106	0.743404	0.868179	0.609712	0.371921	0.80703	0.216801	0.260161	0.481488	0.286535	0.542945	0.317438	0.849228
M1_00914088	1	914088	0.616225	0.99549	0.0950597	0.209073	0.113735	0.0980938	0.307112	0.268725	0.217396	0.232918	0.463826	0.655594	0.390269
M1_00914306	1	914306	0.694565	0.497126	0.989112	0.98945	0.774728	0.99024	0.589212	0.440377	0.319777	0.656837	0.51679	0.145628	0.229968
M1_00914462	1	914462	0.906114	0.21645	0.0226795	0.184545	0.0774798	0.0411352	0.211918	0.189517	0.247085	0.156212	0.481789	0.962067	0.652342
M1_00914551	1	914551	0.556762	0.336982	0.206891	0.168274	0.191051	0.167167	0.314197	0.459363	0.534742	0.196137	0.182029	0.41076	0.864992
M1_00914690	1	914690	0.556762	0.336982	0.206891	0.168274	0.191051	0.167167	0.314197	0.459363	0.534742	0.196137	0.182029	0.41076	0.864992
M1_00914800	1	914800	0.229896	0.071065	0.259779	0.198759	0.193166	0.139337	0.27622	0.0719058	0.0314312	0.282966	0.829006	0.937453	0.658704
M1_00915644	1	915644	0.383633	0.411562	0.641273	0.484383	0.610723	0.546101	0.617363	0.865389	0.985756	0.455927	0.29987	0.248487	0.790658
M1_00915832	1	915832	0.289561	0.171785	0.890782	0.939526	0.980079	0.919843	0.189307	0.240649	0.41666	0.247742	0.354067	0.628436	0.980822
M1_00915870	1	915870	0.775559	0.294826	0.488542	0.704253	0.665195	0.63638	0.412061	0.36292	0.62691	0.67176	0.906178	0.696321	0.558215
M1_00915920	1	915920	0.471411	0.141277	0.325764	0.607037	0.48858	0.338786	0.0353278	0.0766486	0.229516	0.0411168	0.0705452	0.325945	0.851969
M1_00915982	1	915982	0.654762	0.848563	0.0820942	0.143799	0.0916979	0.0804722	0.27196	0.262033	0.229877	0.2035	0.368998	0.723525	0.374406
M1_00916432	1	916432	0.24793	0.402934	0.312614	0.321776	0.201431	0.19387	0.126812	0.140214	0.166388	0.0792375	0.107037	0.744416	0.481265
M1_00916617	1	916617	0.355425	0.553488	0.791027	0.677972	0.845547	0.917222	0.255169	0.327985	0.485372	0.15126	0.223442	0.894864	0.50573
M1_00916833	1	916833	0.868081	0.231406	0.366093	0.516123	0.397778	0.252903	0.0782909	0.0464342	0.0753986	0.0885786	0.401813	0.727848	0.854176
M1_00917605	1	917605	0.744071	0.315459	0.131859	0.471209	0.195296	0.154828	0.0286222	0.118926	0.193701	0.00980235	0.0194181	0.129837	0.594153
M1_00918131	1	918131	0.362269	0.269006	0.0986831	0.113254	0.0375325	0.0387609	0.0414257	0.0902229	0.117161	0.0185299	0.0675456	0.393135	0.505169
M1_00918319	1	918319	0.188788	0.424923	0.617929	0.47311	0.568245	0.475654	0.239756	0.312125	0.138219	0.131772	0.0969	0.544692	0.445077
M1_00919213	1	919213	0.115271	0.646271	0.928652	0.29862	0.515731	0.860764	0.0750686	0.150324	0.113094	0.0480998	0.0549256	0.32469	0.569158
M1_00919309	1	919309	0.362269	0.269006	0.0986831	0.113254	0.0375325	0.0387609	0.0414257	0.0902229	0.117161	0.0185299	0.0675456	0.393135	0.505169
M1_00919781	1	919781	0.200302	0.364012	0.53239	0.411281	0.46058	0.391529	0.419288	0.623246	0.722418	0.258178	0.168882	0.287565	0.871604
M1_00920099	1	920099	0.802258	0.36555	0.0683889	0.338918	0.129355	0.0910688	0.238425	0.509084	0.594613	0.101285	0.0720875	0.210916	0.703554
M1_00920243	1	920243	0.642904	0.419056	0.0460789	0.339113	0.125208	0.0585607	0.0175117	0.0999132	0.211348	0.00522325	0.00859127	0.0704525	0.590444
M1_00921330	1	921330	0.683214	0.263372	0.176491	0.121802	0.0285677	0.0974455	0.0644884	0.0495831	0.0419963	0.0729191	0.71761	0.922223	0.733995
M1_00921399	1	921399	0.360251	0.313146	0.437322	0.487515	0.671394	0.471383	0.539456	0.0896132	0.0282596	0.50613	0.302361	0.729529	0.748591
M1_00921888	1	921888	0.975674	0.280752	0.124732	0.0673126	0.0245643	0.0531988	0.0604475	0.0774908	0.131579	0.0294237	0.194328	0.239481	0.957854
M1_00922276	1	922276	0.355586	0.543872	0.038236	0.0462528	0.00705403	0.0118771	0.0146595	0.0119787	0.0109498	0.016592	0.40098	0.956395	0.513553
M1_00923111	1	923111	0.0473777	0.0829334	0.898198	0.24188	0.778803	0.791054	0.147506	0.371073	0.787883	0.15764	0.0914275	0.20541	0.894567
M1_00924182	1	924182	0.620208	0.761377	0.80625	0.633382	0.601145	0.612892	0.0408794	0.15762	0.0589111	0.0323876	0.0252746	0.90402	0.0935945
M1_00924511	1	924511	0.395791	0.285355	0.0284921	0.487099	0.244466	0.0459394	9.18557e-06	0.0010297	0.0358958	5.58296e-06	1.02258e-05	0.0179991	0.251637
M1_00927438	1	927438	0.785556	0.536059	0.334643	0.178905	0.227892	0.278052	0.0160272	0.0377039	0.0281864	0.0196039	0.0942393	0.23144	0.776572
M1_00928624	1	928624	0.721945	0.502921	0.691096	0.971372	0.815411	0.875033	0.00927566	0.00643151	0.0120549	0.049272	0.511555	0.467543	0.852052
M1_00930167	1	930167	0.648068	0.976031	0.519188	0.860513	0.665939	0.625972	0.0215678	0.0932383	0.0620041	0.0465534	0.121419	0.817789	0.414786
M1_00930371	1	930371	0.522728	0.550085	0.481076	0.768616	0.699834	0.463585	0.919145	0.499522	0.259425	0.855556	0.262943	0.0673761	0.554761
M1_00930705	1	930705	0.280921	0.176188	0.966403	0.200005	0.457004	0.861604	0.26342	0.246919	0.0681847	0.400909	0.806753	0.980835	0.925146
M1_00930778	1	930778	0.412882	0.705788	0.74568	0.258734	0.421526	0.737984	0.430945	0.344379	0.213818	0.471203	0.87366	0.51795	0.545127
M1_00931534	1	931534	0.572332	0.447745	0.386843	0.0531889	0.0805829	0.271897	0.0443928	0.0937343	0.0566482	0.104194	0.417797	0.569566	0.949431
M1_00931578	1	931578	0.221971	0.333086	0.8862	0.709892	0.887196	0.782879	0.786853	0.880298	0.479769	0.669294	0.301325	0.0428831	0.380703
M1_00932489	1	932489	0.0822688	0.136101	0.270433	0.9317	0.788585	0.446509	0.599045	0.644608	0.107413	0.305011	0.0249589	0.00325208	0.638527
M1_00932541	1	932541	0.57902	0.614319	0.664532	0.143556	0.155372	0.312969	0.045508	0.226103	0.12554	0.0601247	0.117789	0.720309	0.27428
M1_00932619	1	932619	0.339428	0.202668	0.343319	0.636744	0.721446	0.535698	0.0278581	0.16932	0.286724	0.0355864	0.071966	0.145196	0.726971
M1_00932929	1	932929	0.383336	0.222267	0.984629	0.758461	0.947985	0.98828	0.243652	0.806348	0.555695	0.129449	0.00421634	0.234821	0.191086
M1_00933606	1	933606	0.551005	0.374967	0.403489	0.42478	0.340284	0.40861	0.411044	0.805394	0.714595	0.366354	0.0216105	0.777776	0.195437
M1_00934326	1	934326	0.347805	0.0810736	0.0502765	0.129302	0.0545146	0.0501132	0.21054	0.572228	0.943016	0.157974	0.0385072	0.104862	0.792595
M1_00934952	1	934952	0.355914	0.804348	0.31783	0.343186	0.46912	0.514049	0.263804	0.393819	0.448949	0.542826	0.327214	0.304898	0.15905
M1_00935256	1	935256	0.895858	0.253762	0.556689	0.225229	0.580996	0.919488	0.182734	0.556805	0.700428	0.133258	0.0254658	0.0196783	0.821886
M1_00935836	1	935836	0.301568	0.0456164	0.0639723	0.132723	0.0587985	0.0689312	0.216098	0.559465	0.959456	0.183171	0.0530432	0.114981	0.857268
M1_00939976	1	939976	0.659033	0.950055	0.261019	0.320761	0.299606	0.435512	0.164351	0.206388	0.38873	0.379682	0.367868	0.678895	0.424387
M1_00940912	1	940912	0.284132	0.0884348	0.247612	0.243778	0.157669	0.201203	0.220075	0.577206	0.883766	0.192944	0.0579666	0.249907	0.65948
M1_00943186	1	943186	0.0531239	0.0648748	0.340498	0.143761	0.220278	0.348351	0.281308	0.0914648	0.128325	0.279108	0.855258	0.969906	0.780474
M1_00945664	1	945664	0.394556	0.524478	0.442412	0.505003	0.481716	0.39394	0.672522	0.264717	0.0900277	0.574493	0.366019	0.310873	0.796435
M1_00946287	1	946287	0.301568	0.0456164	0.0639723	0.132723	0.0587985	0.0689312	0.216098	0.559465	0.959456	0.183171	0.0530432	0.114981	0.857268
M1_00946335	1	946335	0.827744	0.649867	0.409856	0.961832	0.650804	0.480223	0.547892	0.570227	0.100506	0.76339	0.490563	0.148127	0.42027
M1_00947229	1	947229	0.656819	0.952401	0.212735	0.254792	0.253162	0.354218	0.141903	0.2	0.400335	0.32432	0.276026	0.743897	0.38599
M1_00948070	1	948070	0.366351	0.0245952	0.0472427	0.445184	0.137062	0.057835	0.0256463	0.170419	0.641708	0.0194229	0.00765694	0.0757224	0.591139
M1_00949023	1	949023	0.672928	0.949574	0.331933	0.411365	0.366856	0.538473	0.204127	0.228493	0.393584	0.454745	0.489082	0.629074	0.479354
M1_00949794	1	949794	0.454401	0.0671957	0.0279617	0.0646632	0.0262757	0.0238153	0.177027	0.44239	0.920304	0.142691	0.0510245	0.0909223	0.911465
M1_00950256	1	950256	0.672722	0.128299	0.203284	0.702908	0.301183	0.225305	0.313098	0.662152	0.744273	0.222396	0.0724089	0.100172	0.911925
M1_00953031	1	953031	0.46989	0.216965	0.0531827	0.00111237	0.00416006	0.0198545	0.948483	0.847646	0.825226	0.931421	0.980415	0.482658	0.490179
M1_00954066	1	954066	0.115254	0.969302	0.46209	0.949364	0.952371	0.653944	0.0812667	0.086475	0.106707	0.0747195	0.350118	0.866172	0.482532
M1_00954852	1	954852	0.707648	0.658818	0.276852	0.00308547	0.0134951	0.105453	0.615294	0.683974	0.801176	0.581395	0.594496	0.185956	0.420609
M1_00954959	1	954959	0.65571	0.332076	0.989372	0.919132	0.76702	0.736093	0.999871	0.826807	0.467938	0.898583	0.526346	0.0410831	0.292508
M1_00955224	1	955224	0.750135	0.656992	0.822264	0.343378	0.608892	0.928568	0.110687	0.112836	0.474764	0.097584	0.195974	0.344727	0.994521
M1_00955381	1	955381	0.779851	0.728961	0.596462	0.187873	0.335693	0.573013	0.369687	0.866462	0.848981	0.201832	0.0435287	0.262061	0.493048
M1_00955557	1	955557	0.883343	0.883252	0.244139	0.0242602	0.14312	0.185313	0.44082	0.511258	0.281843	0.509737	0.777187	0.303635	0.385522
M1_00955835	1	955835	0.708648	0.65865	0.245042	0.00222548	0.0110718	0.0861245	0.644474	0.686128	0.815766	0.625403	0.677114	0.206384	0.397202
M1_00956147	1	956147	0.737859	0.957216	0.444698	0.00468601	0.02366	0.207482	0.511478	0.306471	0.173026	0.725458	0.407305	0.446205	0.80455
M1_00956687	1	956687	0.844746	0.543434	0.385884	0.745137	0.737058	0.641798	0.01909	0.127511	0.278792	0.0180707	0.0179541	0.0690489	0.83815
M1_00960928	1	960928	0.971046	0.447637	0.944423	0.232242	0.565255	0.67334	0.0922601	0.415157	0.323968	0.0888707	0.0553779	0.691467	0.313223
M1_00961985	1	961985	0.92743	0.158889	0.108973	0.231277	0.133372	0.133378	0.316284	0.554866	0.7446	0.213636	0.114072	0.332693	0.81027
M1_00962361	1	962361	0.243235	0.0305399	0.0755317	0.200391	0.0904636	0.0860438	0.207206	0.557808	0.974449	0.157471	0.0415634	0.137682	0.738533
M1_00963470	1	963470	0.243235	0.0305399	0.0755317	0.200391	0.0904636	0.0860438	0.207206	0.557808	0.974449	0.157471	0.0415634	0.137682	0.738533
M1_00963948	1	963948	0.953393	0.0425431	0.355296	0.952338	0.776758	0.633148	0.300662	0.534178	0.946069	0.228945	0.114553	0.115695	0.937179
M1_00964190	1	964190	0.685735	0.796359	0.99044	0.24415	0.557355	0.654387	0.0392606	0.195343	0.170957	0.0572158	0.0588864	0.596741	0.404698
M1_00965020	1	965020	0.273886	0.0408271	0.085511	0.201069	0.0964962	0.095063	0.243566	0.642788	0.940542	0.185391	0.0367163	0.145899	0.678698
M1_00966114	1	966114	0.282521	0.551593	0.565004	0.604277	0.594952	0.46721	0.53237	0.907216	0.646377	0.416276	0.0369277	0.0864345	0.857616
M1_00966686	1	966686	0.243235	0.0305399	0.0755317	0.200391	0.0904636	0.0860438	0.207206	0.557808	0.974449	0.157471	0.0415634	0.137682	0.738533
M1_00967884	1	967884	0.42001	0.0905696	0.606285	0.897366	0.957078	0.776555	0.72424	0.996509	0.690963	0.558637	0.280518	0.213744	0.994063
M1_00968752	1	968752	0.313494	0.0226607	0.0456902	0.117949	0.0507301	0.0486412	0.171074	0.469325	0.939172	0.119258	0.0511261	0.104744	0.839023
M1_00970896	1	970896	0.461088	0.923091	0.863166	0.333785	0.560938	0.561891	0.113755	0.540836	0.361716	0.123784	0.0309179	0.811194	0.198636
M1_00974972	1	974972	0.422199	0.0158374	0.0507999	0.147679	0.0507446	0.0493156	0.121425	0.341391	0.883518	0.0945678	0.0913281	0.069713	0.935693
M1_00976433	1	976433	0.872542	0.474041	0.781539	0.800725	0.933835	0.729084	0.715222	0.451979	0.652492	0.748768	0.65484	0.246605	0.332859
M1_00977558	1	977558	0.597519	0.343133	0.46154	0.312469	0.324181	0.545286	0.332511	0.73175	0.867497	0.251808	0.134513	0.895774	0.362298
M1_00978363	1	978363	0.954334	0.00796077	0.248715	0.55052	0.404042	0.341479	0.197153	0.391957	0.718877	0.139168	0.0975688	0.471882	0.488217
M1_00978778	1	978778	0.906693	0.0111643	0.196507	0.733027	0.444708	0.284104	0.41347	0.668962	0.840528	0.312532	0.192654	0.26193	0.847808
M1_00979045	1	979045	0.309498	0.462941	0.892257	0.183071	0.527036	0.907124	0.927775	0.52898	0.725888	0.917258	0.283795	0.644459	0.865288
M1_00980478	1	980478	0.59837	0.875893	0.977867	0.507456	0.699569	0.683172	0.654813	0.781928	0.698081	0.84144	0.353608	0.991951	0.79082
M1_00981899	1	981899	0.166796	0.0564162	0.390711	0.703306	0.624676	0.364749	0.511603	0.964752	0.585318	0.357883	0.0832016	0.196292	0.780388
M1_00982304	1	982304	0.773311	0.120345	0.460688	0.874459	0.836272	0.714115	0.296852	0.741731	0.479679	0.232017	0.00562344	0.243525	0.416499
M1_00982535	1	982535	0.062226	0.0722623	0.302032	0.723396	0.509494	0.227688	0.39079	0.958345	0.558101	0.21578	0.00830938	0.226176	0.395248
M1_00984479	1	984479	0.656565	0.0973124	0.373545	0.87693	0.659929	0.626536	0.620841	0.469041	0.17284	0.473518	0.0150068	0.0914703	0.779368
M1_00991978	1	991978	0.749015	0.07703	0.70138	0.996134	0.772407	0.912272	0.392077	0.842896	0.293358	0.349808	0.0254337	0.0799171	0.903968
M1_00992263	1	992263	0.303102	0.50689	0.977208	0.855561	0.89877	0.869606	0.619637	0.828472	0.469627	0.488968	0.0909291	0.116645	0.964147
M1_00992331	1	992331	0.431338	0.0134318	0.527635	0.715821	0.488058	0.638412	0.328951	0.977409	0.494333	0.298581	0.035964	0.115383	0.942217
M1_00993355	1	993355	0.693022	0.0632209	0.679823	0.784432	0.602083	0.797231	0.378016	0.819482	0.454724	0.316527	0.016401	0.172428	0.791543
M1_00993375	1	993375	0.677505	0.161162	0.769696	0.637092	0.748697	0.614205	0.331555	0.550477	0.87097	0.317229	0.257691	0.15949	0.775238
M1_00994290	1	994290	0.987856	0.0327241	0.484421	0.889716	0.592255	0.714691	0.156669	0.584584	0.79882	0.134691	0.0318382	0.059015	0.843749
M1_00994306	1	994306	0.185784	0.128254	0.771206	0.939215	0.925988	0.742607	0.728901	0.875037	0.451002	0.575229	0.195233	0.186258	0.973039
M1_01002697	1	1002697	0.378048	0.867983	0.849398	0.155501	0.284475	0.702322	0.560654	0.228933	0.177783	0.745518	0.570338	0.312795	0.706705
M1_01003330	1	1003330	0.03281	0.0371983	0.237906	0.254322	0.965377	0.405802	0.620471	0.840899	0.25963	0.539164	0.357695	0.161455	0.417398
M1_01003922	1	1003922	0.034787	0.019063	0.784733	0.139783	0.367873	0.636406	0.278904	0.168413	0.0415569	0.457466	0.94533	0.225077	0.217689
M1_01005568	1	1005568	0.667767	0.828659	0.14117	0.463318	0.206496	0.131894	0.0579694	0.0871453	0.163984	0.13783	0.601655	0.551779	0.734362
M1_01005875	1	1005875	0.828864	0.433003	0.510779	0.921554	0.485299	0.492381	0.115985	0.229692	0.517425	0.255836	0.48161	0.447258	0.732372
M1_01007232	1	1007232	0.551044	0.258337	0.490217	0.963603	0.558259	0.509756	0.176149	0.316965	0.645002	0.316119	0.585806	0.456444	0.665303
M1_01007560	1	1007560	0.962359	0.360104	0.665134	0.641479	0.546118	0.579888	0.186794	0.272079	0.655638	0.289182	0.711033	0.520393	0.59633
M1_01007817	1	1007817	0.0666616	0.23306	0.837419	0.807658	0.931081	0.884405	0.234966	0.324893	0.513635	0.476986	0.82689	0.932317	0.99843
M1_01007953	1	1007953	0.59764	0.0837551	0.894241	0.637875	0.965016	0.912684	0.203094	0.345512	0.718398	0.357573	0.639389	0.417928	0.591267
M1_01008284	1	1008284	0.0422626	0.14536	0.897484	0.816671	0.59193	0.74208	0.0795357	0.0493327	0.0398202	0.222303	0.974442	0.820363	0.93876
M1_01010158	1	1010158	0.684388	0.260333	0.723985	0.857669	0.756527	0.761931	0.259073	0.465773	0.818942	0.437224	0.631673	0.510129	0.661634
M1_01010355	1	1010355	0.645858	0.180634	0.573398	0.810129	0.488128	0.537207	0.947466	0.873459	0.475912	0.912627	0.819784	0.454797	0.622371
M1_01011718	1	1011718	0.55289	0.311814	0.491016	0.689133	0.867781	0.645543	0.596882	0.735225	0.966471	0.726827	0.672318	0.525517	0.896148
M1_01011865	1	1011865	0.51521	0.205785	0.95628	0.906364	0.836252	0.903086	0.23052	0.353001	0.660726	0.434448	0.794715	0.434533	0.521597
M1_01012709	1	1012709	0.706584	0.399621	0.731886	0.922446	0.653193	0.723251	0.160267	0.290674	0.603269	0.312924	0.592649	0.458708	0.626989
M1_01013174	1	1013174	0.374943	0.921632	0.32145	0.0993581	0.201179	0.119524	0.579661	0.170893	0.657649	0.976678	0.196087	0.377793	0.0455531
M1_01013742	1	1013742	0.00930432	0.0859182	0.320065	0.631385	0.883647	0.492545	0.412924	0.329605	0.634118	0.537832	0.787484	0.385845	0.354918
M1_01013851	1	1013851	0.614964	0.919903	0.498074	0.495785	0.347657	0.512468	0.389468	0.140712	0.134213	0.445241	0.369908	0.662949	0.739042
M1_01019210	1	1019210	0.72748	0.817662	0.16403	0.343412	0.303364	0.284488	0.0191924	0.0575622	0.0951835	0.0801179	0.0842881	0.511706	0.147201
M1_01020289	1	1020289	0.290153	0.219832	0.631008	0.524991	0.71637	0.978971	0.759754	0.801286	0.94653	0.982747	0.826036	0.711272	0.6539
M1_01021294	1	1021294	0.51446	0.264194	0.918221	0.393165	0.485537	0.748715	0.58046	0.574932	0.716365	0.833682	0.862482	0.935042	0.817007
M1_01021788	1	1021788	0.174624	0.159868	0.850911	0.0594997	0.256838	0.914658	0.598054	0.542032	0.42937	0.78174	0.848863	0.401918	0.719487
M1_01022076	1	1022076	0.243906	0.389434	0.942604	0.0828544	0.176427	0.791811	0.714592	0.456447	0.341371	0.993582	0.294599	0.429258	0.818723
M1_01022708	1	1022708	0.128963	0.123966	0.137694	0.0814666	0.0974466	0.282604	0.40161	0.142269	0.0676576	0.438742	0.342614	0.662021	0.720312
M1_01026695	1	1026695	0.340636	0.55893	0.980033	0.931831	0.918848	0.82913	0.690103	0.76324	0.46336	0.625925	0.125573	0.098197	0.854187
M1_01027055	1	1027055	0.345302	0.434332	0.735657	0.877262	0.96725	0.995787	0.633025	0.532758	0.81532	0.951318	0.672461	0.915634	0.468492
M1_01027914	1	1027914	0.176014	0.295289	0.40936	0.0331289	0.0832541	0.270575	0.357722	0.226565	0.287566	0.542901	0.759319	0.602972	0.877616
M1_01028632	1	1028632	0.612297	0.513727	0.900534	0.614521	0.872036	0.671045	0.99694	0.476176	0.678523	0.876466	0.418233	0.953504	0.620563
M1_01029165	1	1029165	0.107077	0.201264	0.366798	0.0636746	0.118298	0.322797	0.500876	0.341375	0.325943	0.673314	0.953442	0.36472	0.557375
M1_01029211	1	1029211	0.738607	0.948305	0.0181025	0.0125319	0.00634664	0.0104233	0.0424274	0.0823552	0.389379	0.0944703	0.20947	0.522432	0.737463
M1_01029528	1	1029528	0.353298	0.182281	0.707883	0.303483	0.616524	0.88522	0.728233	0.801058	0.524171	0.478409	0.190428	0.0675551	0.639587
M1_01030958	1	1030958	0.118029	0.524978	0.0938918	0.0532415	0.0718608	0.0625364	0.520573	0.693807	0.844895	0.891537	0.686021	0.541179	0.432375
M1_01031259	1	1031259	0.230283	0.906408	0.0403243	0.0353677	0.0319024	0.027504	0.408669	0.798099	0.641727	0.601273	0.146137	0.747661	0.433876
M1_01031739	1	1031739	0.340636	0.55893	0.980033	0.931831	0.918848	0.82913	0.690103	0.76324	0.46336	0.625925	0.125573	0.098197	0.854187
M1_01031884	1	1031884	0.453644	0.71616	0.732	0.108186	0.411739	0.625427	0.641017	0.764044	0.807263	0.553695	0.686094	0.434867	0.681363
M1_01032189	1	1032189	0.34622	0.887511	0.237228	0.0554552	0.191736	0.244611	0.347523	0.417891	0.499648	0.571512	0.450372	0.432078	0.28156
M1_01032511	1	1032511	0.587923	0.778992	0.0884749	0.0521605	0.0716546	0.0555355	0.472716	0.953558	0.506554	0.667525	0.119867	0.591189	0.494787
M1_01034879	1	1034879	0.413064	0.47206	0.465963	0.429241	0.403215	0.546804	0.281565	0.118418	0.0679559	0.27922	0.555077	0.635199	0.834793
M1_01035447	1	1035447	0.453644	0.71616	0.732	0.108186	0.411739	0.625427	0.641017	0.764044	0.807263	0.553695	0.686094	0.434867	0.681363
M1_01035652	1	1035652	0.389753	0.620407	0.584264	0.367032	0.470132	0.30046	0.103834	0.0746829	0.368251	0.275053	0.93051	0.561691	0.53576
M1_01035686	1	1035686	0.426076	0.398636	0.383377	0.148947	0.242698	0.155769	0.404335	0.224485	0.598666	0.680044	0.736219	0.676369	0.418371
M1_01035763	1	1035763	0.555492	0.910404	0.898203	0.116272	0.425992	0.718917	0.279136	0.294618	0.518058	0.191873	0.437694	0.282427	0.854481
M1_01036483	1	1036483	0.30381	0.742099	0.0331442	0.0480369	0.0356131	0.0200724	0.0832767	0.324415	0.98079	0.181791	0.0504097	0.537343	0.358121
M1_01037047	1	1037047	0.334216	0.469878	0.652895	0.495833	0.438426	0.682714	0.323742	0.0999871	0.0555811	0.350194	0.290436	0.686988	0.586975
M1_01037212	1	1037212	0.340636	0.55893	0.980033	0.931831	0.918848	0.82913	0.690103	0.76324	0.46336	0.625925	0.125573	0.098197	0.854187
M1_01037424	1	1037424	0.827874	0.14123	0.231006	0.0561275	0.0930173	0.143135	0.537482	0.938272	0.493244	0.646296	0.122823	0.848761	0.314013
M1_01039260	1	1039260	0.586967	0.575781	0.978579	0.0971608	0.535538	0.853526	0.697506	0.848402	0.918668	0.535936	0.598039	0.462167	0.818901
M1_01039285	1	1039285	0.313847	0.679845	0.788699	0.849439	0.73745	0.573109	0.568757	0.776814	0.460439	0.449841	0.0463036	0.0988042	0.962496
M1_01041901	1	1041901	0.311564	0.374764	0.749721	0.106837	0.423148	0.630005	0.779853	0.984623	0.848591	0.587426	0.4718	0.476279	0.900141
M1_01041934	1	1041934	0.487471	0.668069	0.82252	0.145316	0.607275	0.748046	0.582421	0.673278	0.723994	0.489784	0.688916	0.532241	0.774753
M1_01041989	1	1041989	0.546631	0.641164	0.889708	0.12026	0.541345	0.795618	0.663027	0.80885	0.921928	0.543809	0.624615	0.413723	0.724455
M1_01042196	1	1042196	0.177628	0.435205	0.891888	0.268932	0.478063	0.434483	0.652207	0.409257	0.758483	0.953386	0.622716	0.905283	0.510274
M1_01042319	1	1042319	0.19154	0.500897	0.49688	0.273377	0.375505	0.297487	0.6971	0.462356	0.926481	0.901565	0.43141	0.490291	0.144361
M1_01042359	1	1042359	0.555001	0.907959	0.706895	0.179644	0.413354	0.616632	0.904902	0.961546	0.883872	0.838126	0.926076	0.76812	0.785051
M1_01042886	1	1042886	0.40623	0.875832	0.549656	0.45377	0.520336	0.434652	0.235378	0.100855	0.247389	0.372377	0.761095	0.997025	0.613314
M1_01044349	1	1044349	0.562738	0.610983	0.992596	0.984288	0.857329	0.893012	0.235814	0.106125	0.297837	0.345709	0.912113	0.858191	0.646686
M1_01044800	1	1044800	0.797764	0.758656	0.125982	0.16151	0.161533	0.171196	0.318818	0.773998	0.914033	0.323644	0.0944629	0.416122	0.37846
M1_01045552	1	1045552	0.749823	0.903634	0.867328	0.682708	0.879098	0.963807	0.164222	0.262002	0.362444	0.254383	0.336751	0.689428	0.959844
M1_01045981	1	1045981	0.510015	0.360804	0.234492	0.350413	0.348112	0.297788	0.770961	0.67234	0.403	0.640328	0.0735951	0.217979	0.607787
[truncated: 199,997+ more rows]
